# Supplementary material for: Range of Motion and Neutral Zone of All Human Spinal Motion Segments: A Data Collection of 30 Years of In Vitro Experiments Performed Under Standardized Testing Conditions
Source: JOR Spine. 2025 Mar 5;8(1):e70052. doi: 10.1002/jsp2.70052 (PMC11881816; doi:10.1002/jsp2.70052)
Supplement: Supplementary file 1 — Data S1. [file JSP2-8-e70052-s001.xlsx]

## Sheet: Flexion-extension
Level	Age in years	Sex	No. of segments	Moment in Nm	ROM in °	NZ in °
C1-C2	64	f	7	2.5	15.6886	12.9191
C1-C2	45	f	7	2.5	15.61	12.7483
C1-C2	82	f	7	2.5	19.8586	14.3104
C1-C2	59	f	7	2.5	13.7301	11.9962
C1-C2	54	m	7	2.5	13.2944	9.4485
C1-C2	63	f	7	2.5	22.478	20.4023
C1-C2	69	m	7	2.5	15.2252	12.1102
C1-C2	44	f	7	2.5	23.8854	22.7338
C1-C2	45	m	7	2.5	10.7335	7.4997
C1-C2	72	m	7	2.5	8.5211	5.8293
C1-C2	78	m	7	2.5	19.4061	12.2453
C2-C3	64	m	1	2.5	12.319	5.602
C2-C3	70	m	1	2.5	9.55	2.879
C2-C3	50	m	1	2.5	9.729	2.565
C2-C3	56	m	1	2.5	9.894	2.033
C2-C3	65	f	1	2.5	13.168	2.449
C2-C3	55	f	1	2.5	14.696	6.166
C2-C3	57	m	1	2.5	10.612	1.773
C2-C3	64	m	1	2.5	9.9	3.27
C2-C3	67	m	1	2.5	8.03209	n.a.
C2-C3	51	m	1	2.5	9.4	3.03
C2-C3	n.a.	n.a.	1	2.5	13.0036	n.a.
C2-C3	64	f	7	2.5	7.6486	7.0238
C2-C3	45	f	7	2.5	8.081	7.6514
C2-C3	82	f	7	2.5	4.0955	2.764
C2-C3	59	f	7	2.5	9.5991	8.7078
C2-C3	54	m	7	2.5	4.342	3.4906
C2-C3	63	f	7	2.5	8.2905	7.478
C2-C3	69	m	7	2.5	3.5501	3.5884
C2-C3	44	f	7	2.5	5.4091	5.4489
C2-C3	45	m	7	2.5	7.3435	6.3593
C2-C3	72	m	7	2.5	2.5091	1.7125
C2-C3	78	m	7	2.5	4.5104	2.5941
C2-C3	47	m	1	2.5	5.39996	n.a.
C2-C3	52	f	1	2.5	5.19081	n.a.
C2-C3	47	m	1	2.5	11.2496	n.a.
C2-C3	43	f	1	2.5	8.73445	n.a.
C3-C4	64	f	7	2.5	7.8824	7.3988
C3-C4	45	f	7	2.5	12.2491	12.3471
C3-C4	82	f	7	2.5	6.1688	4.8379
C3-C4	59	f	7	2.5	10.1997	9.1669
C3-C4	54	m	7	2.5	8.0177	6.6538
C3-C4	63	f	7	2.5	9.1603	8.3173
C3-C4	69	m	7	2.5	5.4685	5.9223
C3-C4	44	f	7	2.5	10.5452	10.7027
C3-C4	45	m	7	2.5	8.8421	8.3613
C3-C4	72	m	7	2.5	8.2133	8.2584
C3-C4	78	m	7	2.5	4.4552	2.5234
C4-C5	64	m	1	2.5	18.814	9.385
C4-C5	70	m	1	2.5	16.088	5.348
C4-C5	50	m	1	2.5	15.552	6.339
C4-C5	56	m	1	2.5	12.49	2.97
C4-C5	65	f	1	2.5	14.385	3.216
C4-C5	55	f	1	2.5	21.564	11.886
C4-C5	58	f	1	2.5	12.752	2.612
C4-C5	83	f	1	2.5	15.356	8.479
C4-C5	55	f	1	2.5	16.58	4.515
C4-C5	57	m	1	2.5	12.694	2.348
C4-C5	48	m	1	2.5	14.737	5.337
C4-C5	68	m	1	2.5	11.761	4.83
C4-C5	76	f	1	2.5	13.549	5.372
C4-C5	62	m	1	2.5	13.2	6.66
C4-C5	67	m	1	2.5	10.1289	n.a.
C4-C5	51	m	1	2.5	13.4	5.96
C4-C5	n.a.	n.a.	1	2.5	15.9046	n.a.
C4-C5	64	f	7	2.5	7.5579	6.962
C4-C5	45	f	7	2.5	11.4094	11.628
C4-C5	82	f	7	2.5	7.9723	6.7015
C4-C5	59	f	7	2.5	12.1733	11.394
C4-C5	80	m	1	2.5	10.2815	5
C4-C5	59	m	1	2.5	10.8153	2.2677
C4-C5	80	f	1	2.5	16.2583	10.9086
C4-C5	54	m	7	2.5	7.1683	5.9323
C4-C5	63	f	7	2.5	5.6344	4.7626
C4-C5	69	m	7	2.5	13.7105	13.7544
C4-C5	44	f	7	2.5	11.4705	11.6193
C4-C5	45	m	7	2.5	8.2634	8.6189
C4-C5	72	m	7	2.5	5.8026	5.6044
C4-C5	51	m	1	2.5	8.95525	n.a.
C4-C5	52	f	1	2.5	10.7811	n.a.
C4-C5	43	f	1	2.5	14.711	n.a.
C4-C5	19	f	1	2.5	19.2083	11.1572
C4-C5	47	m	1	2.5	14.6386	7.1833
C4-C5	42	m	1	2.5	10.4543	3.3368
C4-C5	28	f	1	2.5	18.0727	5.8224
C4-C5	26	m	1	2.5	19.7295	10.067
C4-C5	28	m	1	2.5	14.548	6.2732
C5-C6	61	m	1	2.5	14.735	5.872
C5-C6	65	f	1	2.5	14.741	6.728
C5-C6	64	f	7	2.5	8.6204	8.2406
C5-C6	45	f	7	2.5	11.4276	11.5422
C5-C6	82	f	7	2.5	7.57	5.9054
C5-C6	59	f	7	2.5	13.7549	12.8388
C5-C6	54	m	7	2.5	13.4737	12.4491
C5-C6	63	f	7	2.5	5.2185	5.1014
C5-C6	69	m	7	2.5	5.7946	5.8886
C5-C6	44	f	7	2.5	10.9261	11.0513
C5-C6	45	m	7	2.5	9.4627	10.4558
C5-C6	72	m	7	2.5	3.2863	2.5392
C5-C6	78	m	7	2.5	6.0879	4.2707
C6-C7	64	m	1	2.5	17.086	5.939
C6-C7	70	m	1	2.5	18.452	10.617
C6-C7	50	m	1	2.5	15.149	4.499
C6-C7	77	m	1	2.5	10.236	3.898
C6-C7	56	m	1	2.5	11.52	3.026
C6-C7	65	f	1	2.5	14.413	4.383
C6-C7	58	f	1	2.5	17.009	7.619
C6-C7	55	f	1	2.5	16.287	3.041
C6-C7	57	m	1	2.5	15.766	3.881
C6-C7	64	m	1	2.5	7.795	2.078
C6-C7	76	f	1	2.5	15.879	5.874
C6-C7	79	f	1	2.5	10.278	2.728
C6-C7	65	m	1	2.5	11.7	3.01
C6-C7	62	m	1	2.5	12.6	3.29
C6-C7	n.a.	n.a.	1	2.5	12.9678	n.a.
C6-C7	64	f	7	2.5	8.9787	8.3745
C6-C7	45	f	7	2.5	13.1642	12.8528
C6-C7	82	f	7	2.5	7.4408	5.4623
C6-C7	59	f	7	2.5	13.3551	11.9021
C6-C7	80	m	1	2.5	14.057	7.1753
C6-C7	59	m	1	2.5	8.9655	1.7639
C6-C7	80	f	1	2.5	11.2655	6.6765
C6-C7	54	m	7	2.5	12.4058	11.1722
C6-C7	63	f	7	2.5	1.6573	0.9056
C6-C7	69	m	7	2.5	7.8971	6.9525
C6-C7	44	f	7	2.5	12.4058	12.6379
C6-C7	45	m	7	2.5	9.4308	9.6031
C6-C7	51	m	1	2.5	13.2246	n.a.
C6-C7	59	f	1	2.5	16.4749	n.a.
C6-C7	52	f	1	2.5	11.0697	n.a.
C6-C7	47	m	1	2.5	17.6101	n.a.
C6-C7	43	f	1	2.5	11.5111	n.a.
C7-T1	56	m	1	2.5	10.0668	4.3628
C7-T1	57	f	1	2.5	11.2811	6.9093
C7-T1	37	m	1	2.5	4.4464	2.0798
C7-T1	46	m	1	2.5	6.7834	4.1473
C7-T1	58	m	1	2.5	6.6842	2.0582
C7-T1	74	m	1	2.5	7.3298	2.9791
T1-T2	43	f	1	5.0	11.2557	3.5347
T1-T2	46	f	1	5.0	12.6148	4.4103
T1-T2	58	f	1	5.0	12.2005	2.5316
T1-T2	52	m	1	5.0	5.3566	2.4469
T1-T2	40	m	1	5.0	7.0777	3.9742
T1-T2	68	m	1	5.0	6.5662	0.50088
T1-T2	57	m	1	5.0	5.9227	0.71643
T1-T2	55	m	1	5.0	2.976	0.74489
T1-T2	57	m	1	5.0	2.5128	0.76152
T1-T2	55	m	1	5.0	9.3519	2.2499
T1-T2	60	m	1	5.0	6.628	3.83
T1-T2	40	m	1	5.0	12.2575	4.1223
T1-T2	60	m	1	5.0	10.8821	5.3745
T1-T2	53	f	1	5.0	10.8557	4.0785
T2-T3	66	f	1	5.0	2.0519	0.74586
T2-T3	56	m	1	5.0	7.4925	2.9862
T2-T3	57	f	1	5.0	4.2415	1.6936
T2-T3	37	m	1	5.0	8.8508	3.0852
T2-T3	46	m	1	5.0	11.9861	4.1511
T2-T3	58	m	1	5.0	1.4756	0.65943
T2-T3	79	m	1	5.0	4.4304	1.4406
T3-T4	54	m	1	5.0	8.4043	2.3579
T3-T4	60	m	1	5.0	4.3837	1.1535
T3-T4	58	f	1	5.0	3.5003	0.83334
T3-T4	53	f	1	5.0	5.671	1.6165
T3-T4	45	m	1	5.0	6.3299	1.5273
T3-T4	52	m	1	5.0	5.9229	2.1105
T3-T4	40	m	1	5.0	3.4144	1.0573
T3-T4	68	m	1	5.0	5.4139	1.7592
T3-T4	57	m	1	5.0	3.6461	0.44646
T3-T4	55	m	1	5.0	3.8685	0.86818
T3-T4	57	m	1	5.0	2.0109	0.39164
T3-T4	55	m	1	5.0	1.5084	0.21107
T3-T4	60	m	1	5.0	7.8455	2.4252
T3-T4	59	f	1	5.0	7.6526	3.2406
T4-T5	54	f	1	5.0	5.0096	2.0322
T4-T5	56	m	1	5.0	4.8295	1.6019
T4-T5	57	f	1	5.0	6.9136	2.3051
T4-T5	44	f	1	5.0	7.1966	1.8668
T4-T5	63	f	1	5.0	3.8976	1.6063
T4-T5	66	f	1	5.0	3.8705	1.5742
T4-T5	46	f	1	5.0	4.9336	1.5999
T5-T6	80	f	1	5.0	8.5495	n.a.
T5-T6	60	m	1	5.0	3.4787	1.0508
T5-T6	71	f	1	5.0	4.8744	1.5011
T5-T6	52	m	1	5.0	5.4477	1.4936
T5-T6	40	m	1	5.0	5.1062	1.7335
T5-T6	68	m	1	5.0	3.4864	0.86344
T5-T6	57	m	1	5.0	3.6093	0.47333
T5-T6	55	m	1	5.0	4.3156	1.1375
T5-T6	57	m	1	5.0	1.7874	0.49675
T5-T6	55	m	1	5.0	1.8748	0.21949
T5-T6	60	m	1	5.0	7.7412	2.3627
T5-T6	54	m	1	5.0	9.3038	3.0665
T5-T6	58	f	1	5.0	4.3285	0.97747
T5-T6	53	f	1	5.0	5.5924	1.1904
T6-T7	59	m	1	5.0	5.899	1.9498
T6-T7	56	m	1	5.0	3.6044	1.2789
T6-T7	44	f	1	5.0	5.3387	1.0844
T6-T7	55	m	1	5.0	5.6271	4.7079
T6-T7	57	f	1	5.0	5.8858	1.1682
T6-T7	54	f	1	5.0	3.6712	2.9684
T6-T7	65	f	1	5.0	4.1273	3.0597
T6-T7	50	f	1	5.0	5.6029	5.0534
T6-T7	57	f	1	5.0	2.9249	0.31622
T6-T7	54	f	1	5.0	6.7026	2.1429
T6-T7	46	f	1	5.0	5.2166	1.4992
T7-T8	50	m	1	5.0	2.3	0.52822
T7-T8	65	m	1	5.0	3.9793	1.4331
T7-T8	58	f	1	5.0	4.0551	0.81107
T7-T8	53	f	1	5.0	4.7714	1.3888
T7-T8	76	f	1	5.0	4.8838	1.6802
T7-T8	52	m	1	5.0	4.1323	0.71396
T7-T8	40	m	1	5.0	6.0092	1.9729
T7-T8	68	m	1	5.0	5.0572	1.6327
T7-T8	57	m	1	5.0	2.3746	0.50573
T7-T8	55	m	1	5.0	3.7895	0.80751
T7-T8	57	m	1	5.0	1.914	0.23317
T7-T8	55	m	1	5.0	4.2226	1.2075
T7-T8	60	m	1	5.0	5.5599	1.6187
T7-T8	71	f	1	5.0	5.578	1.2904
T7-T8	66	f	1	5.0	3.3233	1.2397
T7-T8	60	m	1	5.0	3.2541	1.374
T8-T9	54	m	1	5.0	5.1148	1.7547
T8-T9	54	f	1	5.0	5.9105	0.99092
T8-T9	56	m	1	5.0	4.0296	1.325
T8-T9	46	m	1	5.0	4.2893	1.3413
T8-T9	51	m	1	5.0	3.3026	0.85766
T8-T9	46	f	1	5.0	6.7516	2.2989
T9-T10	75	f	1	5.0	4.1345	0.82985
T9-T10	50	m	1	5.0	3.8306	1.3318
T9-T10	65	m	1	5.0	4.1565	1.0633
T9-T10	62	f	1	5.0	6.3897	1.5588
T9-T10	57	f	1	5.0	7.3327	2.4955
T9-T10	71	f	1	5.0	7.4016	2.3074
T9-T10	52	m	1	5.0	2.8074	0.67305
T9-T10	40	m	1	5.0	3.73	1.3521
T9-T10	68	m	1	5.0	2.3973	0.55847
T9-T10	57	m	1	5.0	2.7364	0.52793
T9-T10	55	m	1	5.0	0.93927	0.054613
T9-T10	57	m	1	5.0	3.3557	0.77
T9-T10	55	m	1	5.0	3.8963	1.3254
T9-T10	60	m	1	5.0	6.0245	2.2349
T10-T11	54	m	1	5.0	6.4073	1.522
T10-T11	51	m	1	5.0	2.7765	0.61929
T10-T11	63	f	1	5.0	5.8207	1.6257
T10-T11	44	f	1	5.0	6.4104	1.5373
T10-T11	55	m	1	5.0	4.2897	0.52798
T10-T11	57	f	1	5.0	5.0064	0.35154
T10-T11	54	f	1	5.0	6.4428	1.4538
T10-T11	65	f	1	5.0	3.955	0.42954
T10-T11	50	f	1	5.0	5.1433	0.96953
T10-T11	57	f	1	5.0	3.2172	0.49394
T10-T11	69	m	1	5.0	3.5912	0.9816
T10-T11	60	m	1	5.0	3.0657	0.9296
T11-T12	49	f	1	5.0	4.3919	0.97428
T11-T12	65	m	1	5.0	3.0657	0.64516
T11-T12	62	f	1	5.0	6.3958	1.3923
T11-T12	57	f	1	5.0	7.4264	1.6655
T11-T12	71	f	1	5.0	5.8304	1.1842
T11-T12	52	m	1	5.0	7.0477	n.a.
T11-T12	40	m	1	5.0	3.8676	0.62515
T11-T12	68	m	1	5.0	2.3987	0.69768
T11-T12	57	m	1	5.0	3.0934	0.4096
T11-T12	55	m	1	5.0	2.467	0.096587
T11-T12	57	m	1	5.0	2.4627	0.28907
T11-T12	55	m	1	5.0	2.5556	0.40303
T11-T12	60	m	1	5.0	4.2088	0.83207
T11-T12	59	m	1	5.0	5.9012	1.9902
T12-L1	32	m	5	7.5	7.4	0.9
T12-L1	n.a.	n.a.	5	7.5	6.4	0.6
T12-L1	n.a.	n.a.	5	7.5	5.5641	0.5
T12-L1	22	m	5	7.5	8.3	0.6
T12-L1	n.a.	n.a.	5	7.5	4.8	0.5
T12-L1	n.a.	n.a.	5	7.5	3	0.35706
T12-L1	92	f	1	7.5	9.1134	1.712
T12-L1	87	f	1	7.5	8.9398	n.a.
T12-L1	60	m	6	7.5	7.731	1.805
T12-L1	66	m	6	7.5	3.298	0.19298
T12-L1	59	m	6	7.5	2.602	0.32686
T12-L1	58	m	6	7.5	5.163	1.152
T12-L1	62	m	6	7.5	2.846	0.45339
L1-L2	18	m	4	7.5	7.54	0.979
L1-L2	18	m	4	7.5	7.72	1.35
L1-L2	31	m	4	7.5	6.38	0.558
L1-L2	33	m	4	7.5	9.14	1.21
L1-L2	22	m	4	7.5	7.17	0.375
L1-L2	74	m	4	7.5	5.73	1.08
L1-L2	58	f	4	7.5	8.13	0.687
L1-L2	74	f	4	7.5	10.4	1.65
L1-L2	68	m	4	7.5	8.52	1.17
L1-L2	n.a.	n.a.	5	7.5	3.4	0.4
L1-L2	n.a.	n.a.	5	7.5	8.3385	0.9
L1-L2	n.a.	n.a.	5	7.5	5.3696	0.6
L1-L2	n.a.	n.a.	5	7.5	6.4416	0.6207
L1-L2	32	m	5	7.5	5.3	0.5
L1-L2	22	m	5	7.5	8.7	0.6
L1-L2	57	m	4	7.5	11.3	1.2
L1-L2	55	m	4	7.5	6.3931	0.79437
L1-L2	59	f	4	7.5	6.5	0.71324
L1-L2	67	m	4	7.5	9.0586	1.6
L1-L2	70	m	4	7.5	5.3	1.021
L1-L2	57	f	4	7.5	3.0259	0.5
L1-L2	57	f	1	7.5	4.0938	1.6585
L1-L2	68	m	5	7.5	5.0275	1.6203
L1-L2	60	m	7	7.5	6.57	1.847
L1-L2	34	m	5	7.5	6.1277	0.56798
L1-L2	57	f	5	7.5	7.7617	1.8994
L1-L2	54	f	5	7.5	8.4219	n.a.
L1-L2	52	f	5	7.5	7.419	1.3571
L1-L2	56	f	5	7.5	9.1358	2.8373
L1-L2	44	f	5	7.5	6.5993	1.2301
L1-L2	49	m	5	7.5	6.1405	0.99159
L1-L2	59	f	5	7.5	4.7416	1.225
L1-L2	66	m	6	7.5	4.326	0.69886
L1-L2	59	m	6	7.5	3.474	0.70482
L1-L2	58	m	6	7.5	2.779	0.59492
L1-L2	60	f	6	7.5	5.053	1.252
L1-L2	63	f	6	7.5	2.6764	0.72309
L1-L2	86	f	5	7.5	5.2339	1.352
L2-L3	45	m	4	7.5	11.059	2.415
L2-L3	44	m	1	7.5	6.7788	2.899
L2-L3	18	m	4	7.5	8.81	1.22
L2-L3	18	m	4	7.5	8.36	2.03
L2-L3	31	m	4	7.5	7.36	0.729
L2-L3	33	m	4	7.5	8.74	1.83
L2-L3	22	m	4	7.5	6.73	0.843
L2-L3	74	m	4	7.5	6.1	2.17
L2-L3	58	f	4	7.5	8.61	2
L2-L3	72	m	1	7.5	6.43	1.17
L2-L3	60	m	1	7.5	7.01	1.53
L2-L3	74	f	4	7.5	12.7	2.72
L2-L3	72	m	1	7.5	10.5	2.38
L2-L3	48	f	1	7.5	9.55	1.65
L2-L3	48	m	1	7.5	6.42	1.59
L2-L3	85	f	4	7.5	7.945	1.349
L2-L3	82	f	4	7.5	8.356	1.762
L2-L3	83	f	4	7.5	8.242	1.852
L2-L3	74	m	4	7.5	5.661	0.74
L2-L3	88	f	4	7.5	7.918	1.895
L2-L3	57	f	1	7.5	12.338	1.888
L2-L3	42	f	1	7.5	8.753	0.937
L2-L3	24	m	1	7.5	11.238	0.916
L2-L3	41	m	1	7.5	10.395	1.355
L2-L3	26	m	1	7.5	8.86	0.646
L2-L3	32	m	1	7.5	9.784	0.725
L2-L3	40	m	1	7.5	6.44	0.447
L2-L3	38	m	1	7.5	8.325	0.762
L2-L3	42	f	1	7.5	8.673	0.962
L2-L3	49	m	1	7.5	8.066	0.626
L2-L3	99	f	4	7.5	10.386	3.119
L2-L3	48	f	1	7.5	10.1	2.83
L2-L3	68	m	4	7.5	9.38	2.21
L2-L3	49	m	1	7.5	10.4675	1.3871
L2-L3	71	m	1	7.5	10.6	1.75
L2-L3	68	f	1	7.5	8.13	1.61
L2-L3	40	f	1	7.5	5.21	0.995
L2-L3	45	f	1	7.5	10.2	1.95
L2-L3	76	m	1	7.5	8.62	1.97
L2-L3	65	m	1	7.5	9.01	2.22
L2-L3	77	m	1	7.5	6.73	1.69
L2-L3	54	m	1	7.5	7.8798	1.3612
L2-L3	64	m	1	7.5	6.89	0.651
L2-L3	51	m	1	7.5	7.4484	1.1676
L2-L3	54	m	1	7.5	8.6111	1.388
L2-L3	57	f	1	7.5	9.13	1.04
L2-L3	49	f	1	7.5	7.96	1.68
L2-L3	43	f	1	7.5	11.4	2.1
L2-L3	55	m	1	7.5	11.109	3.7783
L2-L3	71	m	1	7.5	9.5233	2.8956
L2-L3	51	m	1	7.5	7.3	0.4
L2-L3	36	m	1	7.5	8.4	0.807
L2-L3	33	m	1	7.5	8.6	1.18
L2-L3	34	m	1	7.5	10	1.01
L2-L3	43	m	1	7.5	10.3	0.992
L2-L3	n.a.	n.a.	3	7.5	3.5	0.5
L2-L3	n.a.	n.a.	3	7.5	8.9	0.8
L2-L3	n.a.	n.a.	3	7.5	7.0851	0.7
L2-L3	n.a.	n.a.	3	7.5	6.2	0.46838
L2-L3	32	m	3	7.5	5.2	0.4
L2-L3	22	m	3	7.5	9.7	0.74466
L2-L3	62	m	1	7.5	10.1603	2.887
L2-L3	56	m	1	7.5	6.1334	1.7928
L2-L3	40	m	1	7.5	11.4929	1.8563
L2-L3	19	m	1	7.5	12.0503	3.7234
L2-L3	45	m	1	7.5	9.7538	1.6258
L2-L3	82	f	1	7.5	10.2568	3.7183
L2-L3	82	f	1	7.5	10.3898	3.4699
L2-L3	57	m	4	7.5	9.2902	2.1
L2-L3	55	m	4	7.5	6.5676	0.8
L2-L3	59	f	4	7.5	6.3654	0.73615
L2-L3	51	m	1	7.5	6.7813	1.0241
L2-L3	67	m	4	7.5	10.1843	3.0888
L2-L3	70	m	4	7.5	5.7486	1.4
L2-L3	57	f	4	7.5	5.8977	1.5
L2-L3	56	m	1	7.5	10.252	1.8059
L2-L3	68	m	1	7.5	9.5511	2.0074
L2-L3	50	f	1	7.5	10.1394	1.2484
L2-L3	58	f	1	7.5	8.7394	1.0404
L2-L3	46	f	1	7.5	10.5754	1.9691
L2-L3	61	f	1	7.5	11.7299	2.8503
L2-L3	28	f	1	7.5	8.81	0.97477
L2-L3	41	m	1	7.5	9.737	1.6579
L2-L3	59	m	1	7.5	7	0.56011
L2-L3	57	m	1	7.5	6.3151	0.65107
L2-L3	29	m	1	7.5	7.8062	0.6405
L2-L3	65	m	1	7.5	8.212	0.8611
L2-L3	49	f	1	7.5	12.8047	1.9206
L2-L3	71	f	1	7.5	10.5981	2.6024
L2-L3	55	m	1	7.5	5.9902	0.95763
L2-L3	52	m	1	7.5	7.9146	0.90223
L2-L3	74	m	1	7.5	5.1304	1.3019
L2-L3	50	m	1	7.5	11.7634	n.a.
L2-L3	85	f	1	7.5	5.5933	1.2313
L2-L3	78	m	1	7.5	10.7687	2.4684
L2-L3	88	f	1	7.5	9.7254	n.a.
L2-L3	76	f	1	7.5	8.6992	2.2953
L2-L3	53	m	1	7.5	8.2244	2.0162
L2-L3	56	m	1	7.5	8.56	2.8805
L2-L3	46	f	1	7.5	10.9478	2.5183
L2-L3	44	m	1	7.5	8.7539	1.3745
L2-L3	60	m	1	7.5	8.0727	1.3363
L2-L3	60	f	1	7.5	7.8905	1.1678
L2-L3	78	f	1	7.5	6.6029	1.0436
L2-L3	n.a.	n.a.	1	7.5	6.9483	2.5222
L2-L3	57	f	1	7.5	12.4017	n.a.
L2-L3	54	m	1	7.5	8.3714	1.316
L2-L3	43	m	1	7.5	9.344	2.9902
L2-L3	57	m	1	7.5	7.8235	1.0874
L2-L3	66	f	1	7.5	6.7817	0.93783
L2-L3	47	m	1	7.5	7.3385	0.93306
L2-L3	60	f	1	7.5	9.5217	1.5529
L2-L3	59	m	1	7.5	9.6423	2.5135
L2-L3	64	m	1	7.5	8.6177	2.8877
L2-L3	31	m	1	7.5	11.0987	1.4703
L2-L3	70	n.a.	1	7.5	6.7709	1.7879
L2-L3	80	n.a.	1	7.5	7.4007	1.9468
L2-L3	80	m	1	7.5	8.9316	1.9127
L2-L3	70	m	1	7.5	5.6236	1.2222
L2-L3	83	f	1	7.5	10.9302	n.a.
L2-L3	52	m	1	7.5	7.4138	1.2013
L2-L3	31	f	1	7.5	11.1945	1.8245
L2-L3	49	m	1	7.5	7.1338	1.0862
L2-L3	76	f	1	7.5	7.2983	1.7846
L2-L3	64	m	1	7.5	5.7475	0.62936
L2-L3	68	m	1	7.5	11.5517	2.7024
L2-L3	51	f	1	7.5	9.1752	1.1224
L2-L3	73	m	1	7.5	11.8974	3.3559
L2-L3	86	f	1	7.5	5.693	0.87771
L2-L3	79	f	1	7.5	8.2735	1.9105
L2-L3	72	m	1	7.5	9.4688	3.1065
L2-L3	68	m	5	7.5	5.4156	2.4218
L2-L3	60	m	6	7.5	3.35	0.67654
L2-L3	34	m	5	7.5	7.7801	0.90769
L2-L3	62	m	1	7.5	7.5984	0.53979
L2-L3	57	f	5	7.5	9.0365	2.4801
L2-L3	54	f	5	7.5	5.7724	1.4802
L2-L3	52	f	5	7.5	8.9249	3.5034
L2-L3	56	f	5	7.5	11.2474	n.a.
L2-L3	44	f	5	7.5	6.6572	1.5353
L2-L3	49	m	5	7.5	5.7327	0.80738
L2-L3	59	f	5	7.5	9.5596	n.a.
L2-L3	36	m	3	7.5	5.611	1.0133
L2-L3	32	m	3	7.5	4.9164	0.69278
L2-L3	68	f	3	7.5	9.6365	2.7613
L2-L3	71	m	3	7.5	8.7984	2.3065
L2-L3	46	m	3	7.5	8.2021	1.6276
L2-L3	55	m	1	7.5	8.0285	0.61597
L2-L3	58	m	1	7.5	10.9786	1.7942
L2-L3	47	m	1	7.5	9.8646	0.99822
L2-L3	41	m	1	7.5	6.5983	0.33143
L2-L3	43	m	1	7.5	9.6196	0.97743
L2-L3	66	m	6	7.5	4.396	1.1
L2-L3	62	m	6	7.5	4.978	0.55462
L2-L3	60	f	6	7.5	7.915	2.239
L2-L3	63	f	6	7.5	8.0786	2.8821
L2-L3	49	m	1	7.5	5.7789	1.9193
L2-L3	26	m	1	7.5	6.1049	1.5699
L2-L3	40	m	1	7.5	4.8762	0.36516
L2-L3	86	f	5	7.5	5.0488	1.9802
L2-L3	19	n.a.	1	7.5	10.6929	n.a.
L2-L3	26	m	1	7.5	11.9301	0.47324
L2-L3	31	m	1	7.5	6.9529	0.73403
L2-L3	24	f	1	7.5	7.98	0.2502
L2-L3	33	m	1	7.5	5.8835	n.a.
L3-L4	87	n.a.	1	7.5	8.3925	3.7664
L3-L4	45	m	4	7.5	9.138	1.895
L3-L4	18	m	4	7.5	9.84	2.12
L3-L4	18	m	4	7.5	6.86	1.4
L3-L4	31	m	4	7.5	6.62	1.15
L3-L4	33	m	4	7.5	8.5	1.65
L3-L4	22	m	4	7.5	8.14	1.23
L3-L4	74	m	4	7.5	7.65	3.18
L3-L4	58	f	4	7.5	9.69	2.59
L3-L4	74	f	4	7.5	9.88	2.17
L3-L4	85	f	4	7.5	8.54	3.424
L3-L4	82	f	4	7.5	6.634	1.613
L3-L4	83	f	4	7.5	6.119	1.241
L3-L4	74	m	4	7.5	7.223	1.832
L3-L4	88	f	4	7.5	9.902	3.661
L3-L4	99	f	4	7.5	7.542	1.502
L3-L4	56	f	1	7.5	11.4	2.43
L3-L4	68	m	4	7.5	11.2	3.51
L3-L4	86	f	1	7.5	5.5885	1.9972
L3-L4	51	m	1	7.5	7.11	1.03
L3-L4	51	m	1	7.5	6.7	0.5
L3-L4	59	m	1	7.5	10.2	1.6
L3-L4	36	m	1	7.5	7.8	1
L3-L4	33	m	1	7.5	7.6	1.3
L3-L4	34	m	1	7.5	10.8	1.35
L3-L4	59	m	1	7.5	10.4	1.47
L3-L4	65	m	1	7.5	6.94	0.874
L3-L4	43	m	1	7.5	9.8	1.6
L3-L4	72	f	1	7.5	10.7	2.23
L3-L4	64	f	1	7.5	7.75	2.66
L3-L4	n.a.	n.a.	3	7.5	6.3	0.80912
L3-L4	n.a.	n.a.	3	7.5	7.3	0.6
L3-L4	n.a.	n.a.	3	7.5	5.5	0.7
L3-L4	n.a.	n.a.	3	7.5	6.5	0.56679
L3-L4	42	m	3	7.5	5.4	1.2
L3-L4	65	m	1	7.5	10.6	1.88
L3-L4	54	f	3	7.5	8.4	1.5391
L3-L4	66	f	1	7.5	10.9209	3.9575
L3-L4	32	m	3	7.5	4.3	0.40597
L3-L4	37	m	3	7.5	6.6098	0.8
L3-L4	49	f	3	7.5	7.0804	2.2
L3-L4	22	m	3	7.5	9.3059	0.6
L3-L4	50	m	1	7.5	6.568	1.0093
L3-L4	44	m	3	7.5	6.9451	1.6
L3-L4	61	f	1	7.5	7.8037	1.6979
L3-L4	46	f	4	7.5	7	1.5026
L3-L4	56	m	4	7.5	8.5	2.8315
L3-L4	57	m	4	7.5	10.8	5.1556
L3-L4	56	f	4	7.5	8.5179	4
L3-L4	72	m	4	7.5	6.2774	1.0955
L3-L4	60	m	4	7.5	10.7089	5.7
L3-L4	57	m	4	7.5	7.9	1.5
L3-L4	55	m	4	7.5	7.4	1.8
L3-L4	59	f	4	7.5	8.6	2.6315
L3-L4	67	m	4	7.5	9.5	3.2
L3-L4	70	m	4	7.5	5.5	1.3
L3-L4	57	f	4	7.5	8.3718	2.5096
L3-L4	86	f	1	7.5	9.9951	2.7645
L3-L4	n.a.	n.a.	1	7.5	8.2514	2.9998
L3-L4	79	m	1	7.5	5.1012	1.8165
L3-L4	60	m	1	7.5	8.1142	3.1395
L3-L4	68	m	5	7.5	9.4275	5.465
L3-L4	47	m	3	7.5	9.0817	0.96761
L3-L4	34	m	5	7.5	7.6949	0.88323
L3-L4	57	f	5	7.5	8.9322	2.7307
L3-L4	54	f	5	7.5	8.318	5.2685
L3-L4	52	f	5	7.5	8.0287	3.067
L3-L4	56	f	5	7.5	10.068	4.2294
L3-L4	44	f	5	7.5	6.9649	2.2018
L3-L4	49	m	5	7.5	6.815	1.1154
L3-L4	48	f	3	7.5	7.224	1.9209
L3-L4	59	f	5	7.5	6.7128	3.7599
L3-L4	36	m	3	7.5	5.8563	1.2502
L3-L4	72	f	1	7.5	5.9097	0.8225
L3-L4	32	m	3	7.5	7.9009	1.4318
L3-L4	68	f	3	7.5	5.1393	1.2215
L3-L4	68	m	1	7.5	5.4172	0.53019
L3-L4	71	m	3	7.5	9.402	1.8005
L3-L4	61	f	1	7.5	10.0974	1.2273
L3-L4	46	m	3	7.5	7.9617	1.5179
L3-L4	58	f	1	7.5	7.5682	0.83853
L3-L4	41	m	1	7.5	8.783	0.85326
L3-L4	40	m	3	7.5	9.7223	0.79347
L3-L4	40	m	3	7.5	9.7223	0.79347
L3-L4	n.a.	n.a.	1	7.5	9.2652	1.0183
L3-L4	66	m	6	7.5	5.417	1.425
L3-L4	59	m	6	7.5	5.982	1.453
L3-L4	58	m	6	7.5	4.352	0.78347
L3-L4	62	m	6	7.5	5.678	1.186
L3-L4	60	f	6	7.5	5.478	1.943
L3-L4	63	f	6	7.5	5.5189	1.8726
L3-L4	86	f	5	7.5	3.1351	1.4809
L3-L4	53	m	1	7.5	6.4441	0.38094
L4-L5	82	m	1	7.5	9.324	1.873
L4-L5	76	-	1	7.5	9.891	2.037
L4-L5	45	m	4	7.5	14.905	5.385
L4-L5	18	m	4	7.5	11.1	2.8
L4-L5	18	m	4	7.5	9.82	2.53
L4-L5	31	m	4	7.5	11.1	2.58
L4-L5	33	m	4	7.5	11.8	4.05
L4-L5	22	m	4	7.5	8.59	1.75
L4-L5	n.a.	n.a.	1	7.5	12.9805	1.7908
L4-L5	74	m	4	7.5	6.75	2.4
L4-L5	58	f	4	7.5	11	4.4
L4-L5	43	m	1	7.5	14.67	2.179
L4-L5	72	f	1	7.5	15.411	2.671
L4-L5	65	f	1	7.5	10.36	1.09
L4-L5	60	m	1	7.5	11.277	1.404
L4-L5	74	f	4	7.5	5.99	1.51
L4-L5	72	m	1	7.5	12.4	3.7752
L4-L5	48	f	1	7.5	10.725	1.851
L4-L5	48	m	1	7.5	10.85	0.887
L4-L5	42	f	1	7.5	8.729	0.849
L4-L5	85	f	4	7.5	7.801	2.431
L4-L5	82	f	4	7.5	9.604	3.113
L4-L5	83	f	4	7.5	8.062	2.497
L4-L5	74	m	4	7.5	8.878	5.19
L4-L5	n.a.	n.a.	1	7.5	13.4574	2.4398
L4-L5	88	f	4	7.5	9.264	2.823
L4-L5	57	f	1	7.5	14.288	3.345
L4-L5	42	f	1	7.5	10.618	1.44
L4-L5	41	m	1	7.5	12.06	0.852
L4-L5	32	m	1	7.5	16.211	2.367
L4-L5	40	m	1	7.5	11.391	1.015
L4-L5	38	m	1	7.5	8.51	1.038
L4-L5	42	f	1	7.5	10.693	1.49
L4-L5	49	m	1	7.5	14.466	1.698
L4-L5	28	m	1	7.5	13.298	1.64
L4-L5	43	m	1	7.5	7.549	0.793
L4-L5	76	f	1	7.5	11.8	3.11
L4-L5	77	m	1	7.5	8.79	0.678
L4-L5	99	f	4	7.5	12.841	3.241
L4-L5	67	f	1	7.5	12.6	3.64
L4-L5	68	m	4	7.5	11.9	3.54
L4-L5	49	m	1	7.5	12.625	2.182
L4-L5	69	f	1	7.5	7.17	1.97
L4-L5	45	f	1	7.5	14.171	2.642
L4-L5	67	f	1	7.5	13.881	3.957
L4-L5	62	m	1	7.5	4.79	1.8
L4-L5	80	f	1	7.5	12.1	1.73
L4-L5	77	m	1	7.5	13.3	4.21
L4-L5	54	m	1	7.5	10.949	0.77
L4-L5	64	m	1	7.5	10.67	0.898
L4-L5	57	m	1	7.5	13.009	3.012
L4-L5	51	m	1	7.5	7.032	0.73
L4-L5	54	m	1	7.5	9.28	1.091
L4-L5	57	f	1	7.5	13.635	4.017
L4-L5	49	f	1	7.5	8.151	0.613
L4-L5	43	f	1	7.5	15.322	1.396
L4-L5	39	m	1	7.5	10.5063	1.9202
L4-L5	67	m	1	7.5	10.1257	3.13
L4-L5	51	m	1	7.5	9.5	1.8
L4-L5	92	f	1	7.5	11.1761	1.6697
L4-L5	36	m	1	7.5	9.1	1.19
L4-L5	34	m	1	7.5	11.4	1.26
L4-L5	59	m	1	7.5	11.6	4.588
L4-L5	79	f	1	7.5	6.6637	1.2373
L4-L5	50	m	1	7.5	13.4347	3.4683
L4-L5	87	f	1	7.5	7.7796	2.9868
L4-L5	n.a.	n.a.	3	7.5	8.7	1.4
L4-L5	n.a.	n.a.	3	7.5	12.0434	1.6
L4-L5	n.a.	n.a.	3	7.5	8.4	2.2
L4-L5	n.a.	n.a.	3	7.5	6.3969	3.9566
L4-L5	n.a.	n.a.	1	7.5	11.8014	0.51226
L4-L5	42	m	3	7.5	7.8	0.94378
L4-L5	54	f	3	7.5	9.1	1.9
L4-L5	32	m	3	7.5	11	0.7
L4-L5	37	m	3	7.5	8.7	7.9
L4-L5	49	f	3	7.5	9.7593	0.80679
L4-L5	49	f	3	7.5	7.9	2.2932
L4-L5	22	m	3	7.5	10.8	2.3
L4-L5	44	m	3	7.5	6.5549	1.6
L4-L5	63	m	1	7.5	9.3794	2.6515
L4-L5	62	m	1	7.5	10.3902	3.6219
L4-L5	56	m	1	7.5	10.6058	3.9387
L4-L5	40	m	1	7.5	9.7052	4.0296
L4-L5	45	m	1	7.5	10.5541	1.309
L4-L5	46	f	4	7.5	8	2.5
L4-L5	56	m	4	7.5	10.5	2.2
L4-L5	57	m	4	7.5	11.8	5.3
L4-L5	56	f	4	7.5	13.6179	5.3906
L4-L5	82	f	1	7.5	10.9407	3.6675
L4-L5	72	m	4	7.5	10.7167	1.009
L4-L5	60	m	4	7.5	11.4	4.7434
L4-L5	58	f	1	7.5	7.4192	1.656
L4-L5	48	f	1	7.5	11.2313	1.3183
L4-L5	57	m	4	7.5	13.8467	2.6
L4-L5	57	m	1	7.5	13.0698	1.8491
L4-L5	55	m	4	7.5	10.5	1.8
L4-L5	58	f	1	7.5	12.1018	2.9695
L4-L5	59	f	4	7.5	8.3737	5.126
L4-L5	67	m	4	7.5	11.9586	4.1
L4-L5	38	m	1	7.5	8.0175	2.2924
L4-L5	70	m	4	7.5	8.1514	2.9676
L4-L5	48	m	1	7.5	9.4091	1.1226
L4-L5	78	m	1	7.5	6.6433	2.8837
L4-L5	57	f	4	7.5	10.8718	4.0694
L4-L5	79	f	1	7.5	9.5929	3.2935
L4-L5	68	m	1	7.5	16.3007	4.6965
L4-L5	62	m	3	7.5	9.3713	2.9046
L4-L5	74	m	3	7.5	7.9918	2.2
L4-L5	60	m	3	7.5	8.7	2.6226
L4-L5	66	m	3	7.5	6.2	2.3023
L4-L5	56	f	1	7.5	13.3491	1.6084
L4-L5	56	f	3	7.5	7.6113	2.0188
L4-L5	47	f	3	7.5	11.6335	2.5
L4-L5	46	f	1	7.5	10.1142	1.5746
L4-L5	28	f	1	7.5	11.9408	2.6514
L4-L5	59	m	1	7.5	10.7714	2.2444
L4-L5	57	m	1	7.5	12.1704	1.3432
L4-L5	65	m	1	7.5	15.8883	3.9698
L4-L5	73	m	1	7.5	9.1564	2.2784
L4-L5	69	f	1	7.5	10.3084	1.1088
L4-L5	81	f	1	7.5	7.4048	4.6208
L4-L5	67	m	1	7.5	8.8279	1.1856
L4-L5	86	f	1	7.5	7.5905	3.5396
L4-L5	55	m	1	7.5	10.7017	3.894
L4-L5	52	m	1	7.5	10.3582	1.2909
L4-L5	51	m	1	7.5	9.0312	1.8453
L4-L5	80	f	1	7.5	13.3945	2.878
L4-L5	63	f	1	7.5	14.0478	4.6067
L4-L5	78	f	1	7.5	8.9544	4.7326
L4-L5	44	f	1	7.5	15.9516	2.1829
L4-L5	45	m	1	7.5	9.2367	1.5342
L4-L5	72	m	1	7.5	7.6544	2.2683
L4-L5	61	m	1	7.5	8.8561	2.878
L4-L5	78	m	1	7.5	10.0907	2.1573
L4-L5	88	f	1	7.5	8.7281	3.2922
L4-L5	76	f	1	7.5	12.1649	2.2249
L4-L5	53	m	1	7.5	11.5228	3.7516
L4-L5	56	m	1	7.5	10.5101	3.9051
L4-L5	46	f	1	7.5	14.1549	n.a.
L4-L5	44	m	1	7.5	12.6535	5.1727
L4-L5	58	m	1	7.5	7.7476	1.5526
L4-L5	60	m	1	7.5	13.7417	3.5237
L4-L5	60	f	1	7.5	10.9144	3.3056
L4-L5	n.a.	n.a.	1	7.5	5.9238	2.2878
L4-L5	57	f	1	7.5	10.061	4.0336
L4-L5	54	m	1	7.5	9.2467	4.3665
L4-L5	43	m	1	7.5	12.0778	n.a.
L4-L5	79	m	1	7.5	7.3462	1.6731
L4-L5	53	f	1	7.5	11.3202	5.8349
L4-L5	57	m	1	7.5	10.5491	3.4308
L4-L5	52	m	1	7.5	9.7994	4.841
L4-L5	60	f	1	7.5	13.8031	3.4103
L4-L5	59	m	1	7.5	13.1191	3.1852
L4-L5	64	m	1	7.5	11.5683	3.9097
L4-L5	31	m	1	7.5	11.7323	1.9577
L4-L5	70	n.a.	1	7.5	7.8027	4.4616
L4-L5	80	m	1	7.5	9.6802	2.8096
L4-L5	52	m	1	7.5	14.3433	1.6214
L4-L5	31	f	1	7.5	14.6484	0.61475
L4-L5	49	m	1	7.5	9.2662	3.5592
L4-L5	64	m	1	7.5	6.841	3.0284
L4-L5	68	m	1	7.5	16.6764	4.2499
L4-L5	51	f	1	7.5	7.6331	2.1784
L4-L5	73	m	1	7.5	13.8018	2.6177
L4-L5	73	f	1	7.5	12.5468	3.3607
L4-L5	59	f	1	7.5	5.9731	1.3287
L4-L5	56	f	3	7.5	11.1468	4.5099
L4-L5	55	m	3	7.5	10.3801	4.1864
L4-L5	54	m	3	7.5	6.0132	3.0931
L4-L5	55	m	3	7.5	8.5746	2.5095
L4-L5	55	m	2	7.5	9.7782	n.a.
L4-L5	57	f	2	7.5	8.2284	n.a.
L4-L5	54	f	2	7.5	10.1478	n.a.
L4-L5	50	f	2	7.5	10.5932	n.a.
L4-L5	57	f	2	7.5	8.8878	n.a.
L4-L5	68	m	5	7.5	11.4478	3.51
L4-L5	73	m	3	7.5	6.5183	1.8609
L4-L5	56	f	3	7.5	13.2597	1.9422
L4-L5	88	m	3	7.5	8.2044	5.7016
L4-L5	47	m	3	7.5	9.8977	3.961
L4-L5	60	m	6	7.5	6.895	0.71907
L4-L5	34	m	5	7.5	9.4193	2.77
L4-L5	57	f	5	7.5	14.2497	0.72052
L4-L5	54	f	5	7.5	12.2109	7.7386
L4-L5	52	f	5	7.5	11.5949	1.4633
L4-L5	56	f	5	7.5	13.7638	2.5586
L4-L5	44	f	5	7.5	8.6952	0.77132
L4-L5	49	m	5	7.5	8.619	1.4353
L4-L5	48	f	3	7.5	13.8999	1.429
L4-L5	59	f	5	7.5	12.0073	0.53502
L4-L5	36	m	3	7.5	9.0071	2.0133
L4-L5	32	m	3	7.5	13.0298	3.8612
L4-L5	68	f	3	7.5	4.53	5.4455
L4-L5	71	m	3	7.5	9.4513	2.5401
L4-L5	46	m	3	7.5	11.5119	1.9625
L4-L5	55	m	1	7.5	13.4465	2.7669
L4-L5	58	m	1	7.5	9.8286	1.6438
L4-L5	47	m	1	7.5	14.3107	1.8701
L4-L5	41	m	1	7.5	6.4131	1.9937
L4-L5	55	f	3	7.5	9.0324	4.6061
L4-L5	40	m	3	7.5	8.8242	2.2857
L4-L5	66	m	6	7.5	6.582	1.877
L4-L5	60	f	6	7.5	9.028	0.54916
L4-L5	63	f	6	7.5	9.0688	3.2
L4-L5	49	m	1	7.5	7.3764	0.25881
L4-L5	26	m	1	7.5	7.5214	0.69623
L4-L5	49	f	1	7.5	5.9402	3.6529
L4-L5	40	m	1	7.5	6.366	0.57773
L4-L5	54	m	3	7.5	7.9167	4.501
L4-L5	50	f	3	7.5	8.9295	2.4634
L4-L5	60	f	3	7.5	8.2494	1.7515
L4-L5	86	f	5	7.5	5.1011	2.289
L4-L5	19	n.a.	1	7.5	15.2281	0.58013
L4-L5	31	m	1	7.5	8.4	0.6
L4-L5	24	f	1	7.5	13.02	4.0366
L4-L5	33	m	1	7.5	6.9819	2.3643
L5-S1	85	f	4	7.5	6.746	2.087
L5-S1	82	f	4	7.5	10.76	3.193
L5-S1	83	f	4	7.5	8.23	2.519
L5-S1	74	m	4	7.5	7.363	2.228
L5-S1	88	f	4	7.5	14.67	6.946
L5-S1	99	f	4	7.5	13.734	3.525
L5-S1	40	f	1	7.5	3.89	1.29
L5-S1	59	m	1	7.5	17	3.21
L5-S1	65	m	1	7.5	13.8	3.23
L5-S1	72	f	1	7.5	14.9	5.09
L5-S1	64	f	1	7.5	8.77	2.88
L5-S1	50	n.a.	1	7.5	18.5	2.9
L5-S1	42	m	3	7.5	8.8042	2.4885
L5-S1	65	m	1	7.5	16.7	4.31
L5-S1	54	f	3	7.5	8.7	2.53
L5-S1	66	f	1	7.5	11.0446	3.5382
L5-S1	37	m	3	7.5	11.7088	2.4326
L5-S1	49	f	3	7.5	8.0397	1.9417
L5-S1	49	f	3	7.5	1.2	0.5
L5-S1	50	m	1	7.5	14.9479	3.5249
L5-S1	44	m	3	7.5	6.7	2.0251
L5-S1	61	f	1	7.5	8.102	1.6162
L5-S1	46	f	4	7.5	16.6	7.7162
L5-S1	56	m	4	7.5	10.7567	3.2
L5-S1	57	m	4	7.5	9.3443	2.7249
L5-S1	56	f	4	7.5	12.9179	6.2825
L5-S1	72	m	4	7.5	13.0167	5.9334
L5-S1	60	m	4	7.5	7.6426	3
L5-S1	53	m	1	7.5	10.758	4.3903
L5-S1	56	m	1	7.5	6.8889	2.3267
L5-S1	46	f	1	7.5	16.6558	6.5315
L5-S1	57	f	1	7.5	16.0214	8.5895
L5-S1	54	m	1	7.5	9.6423	4.7997
L5-S1	43	m	1	7.5	7.8829	2.6164
L5-S1	55	m	2	7.5	11.7004	1.873
L5-S1	57	f	2	7.5	11.5088	2.2186
L5-S1	64	f	2	7.5	6.8611	5.034
L5-S1	54	f	2	7.5	9.7823	1.9083
L5-S1	50	f	2	7.5	13.5349	2.9656
L5-S1	57	f	2	7.5	6.6158	1.1849
L5-S1	68	m	5	7.5	12.403	8.9735
L5-S1	56	f	3	7.5	17.8698	5.5115
L5-S1	47	m	3	7.5	14.5514	2.369
L5-S1	60	m	6	7.5	6.445	2.955
L5-S1	34	m	5	7.5	10.9844	4.1179
L5-S1	57	f	5	7.5	12.6133	8.0145
L5-S1	54	f	5	7.5	19.5046	n.a.
L5-S1	52	f	5	7.5	15.0968	7.9178
L5-S1	56	f	5	7.5	14.4179	6.7682
L5-S1	44	f	5	7.5	19.0061	9.1665
L5-S1	49	m	5	7.5	9.6169	2.8735
L5-S1	59	f	5	7.5	8.7027	5.4976
L5-S1	80	m	3	7.5	4.3	0.46387
L5-S1	72	f	1	7.5	8.8472	2.4548
L5-S1	80	m	3	7.5	3.0054	0.61035
L5-S1	68	m	1	7.5	10.033	1.6013
L5-S1	61	f	1	7.5	16.2059	3.9101
L5-S1	40	m	3	7.5	12.5075	1.215
L5-S1	66	m	6	7.5	9.338	4.502
L5-S1	59	m	6	7.5	7.563	2.309
L5-S1	58	m	6	7.5	5.638	0.9639
L5-S1	60	f	6	7.5	5.72	1.794
L5-S1	63	f	6	7.5	5.5725	2.4419
L5-S1	86	f	5	7.5	4.8283	1.8355
L5-S1	53	m	1	7.5	17.3132	2.971

## Sheet: Lateral bending
Level	Age in years	Sex	No. of segments	Moment in Nm	ROM in °	NZ in °
C1-C2	64	f	7	2.5	9.1687	5.0564
C1-C2	90	m	7	2.5	2.9502	0.92491
C1-C2	59	f	7	2.5	17.9592	13.0503
C1-C2	54	m	7	2.5	5.4076	2.2551
C1-C2	63	f	7	2.5	4.4286	1.2491
C1-C2	69	m	7	2.5	8.6221	6.592
C1-C2	61	m	7	2.5	5.204	7.1456
C1-C2	76	f	7	2.5	3.4075	2.041
C1-C2	86	f	7	2.5	4.8744	3.1787
C1-C2	86	f	7	2.5	7.8782	5.3831
C2-C3	64	m	1	2.5	17.029	8.784
C2-C3	70	m	1	2.5	13.263	6.189
C2-C3	50	m	1	2.5	10.093	2.675
C2-C3	65	f	1	2.5	13.569	6.036
C2-C3	55	f	1	2.5	15.166	8.222
C2-C3	55	f	1	2.5	11.277	3.036
C2-C3	57	m	1	2.5	13.782	2.683
C2-C3	64	m	1	2.5	10.5	3.66
C2-C3	51	m	1	2.5	10.6	3.75
C2-C3	64	f	7	2.5	3.8125	2.7968
C2-C3	82	f	7	2.5	7.439	4.9062
C2-C3	90	m	7	2.5	3.4223	1.7558
C2-C3	59	f	7	2.5	3.2485	2.6321
C2-C3	51	m	7	2.5	9.7575	8.1957
C2-C3	54	m	7	2.5	4.8083	2.3592
C2-C3	63	f	7	2.5	11.9642	6.6232
C2-C3	69	m	7	2.5	6.2749	5.3773
C2-C3	61	m	7	2.5	7.7646	8.9055
C2-C3	76	f	7	2.5	7.6222	6.4556
C2-C3	86	f	7	2.5	2.6791	1.6496
C2-C3	86	f	7	2.5	3.8345	2.5557
C2-C3	47	m	1	2.5	13.0016	n.a.
C2-C3	52	f	1	2.5	8.75145	n.a.
C2-C3	47	m	1	2.5	11.3752	n.a.
C2-C3	43	f	1	2.5	15.9176	n.a.
C3-C4	64	f	7	2.5	3.9165	2.4929
C3-C4	82	f	7	2.5	8.8587	n.a.
C3-C4	90	m	7	2.5	2.9051	1.3402
C3-C4	59	f	7	2.5	6.38	3.8586
C3-C4	51	m	7	2.5	5.7298	4.1888
C3-C4	54	m	7	2.5	8.4338	5.7865
C3-C4	63	f	7	2.5	7.5449	3.6506
C3-C4	69	m	7	2.5	10.6456	9.183
C3-C4	61	m	7	2.5	5.8888	8.1703
C3-C4	86	f	7	2.5	4.2451	2.5877
C3-C4	86	f	7	2.5	3.5991	2.9491
C4-C5	64	m	1	2.5	8.254	5.789
C4-C5	70	m	1	2.5	12.369	4.774
C4-C5	50	m	1	2.5	14.027	6.244
C4-C5	56	m	1	2.5	10.392	3.06
C4-C5	65	f	1	2.5	11.189	4.047
C4-C5	55	f	1	2.5	12.246	4.274
C4-C5	58	f	1	2.5	16.403	5.925
C4-C5	83	f	1	2.5	6.78	2.589
C4-C5	55	f	1	2.5	10.344	3.094
C4-C5	57	m	1	2.5	11.113	3.028
C4-C5	48	m	1	2.5	12.779	6.92
C4-C5	67	m	1	2.5	16.186	8.984
C4-C5	68	m	1	2.5	10.606	3.144
C4-C5	76	f	1	2.5	9.675	2.818
C4-C5	62	m	1	2.5	9.6	5.67
C4-C5	51	m	1	2.5	7.1	2.5
C4-C5	64	f	7	2.5	3.7686	2.7662
C4-C5	45	f	7	2.5	3.0216	1.7936
C4-C5	82	f	7	2.5	9.0009	6.7136
C4-C5	90	m	7	2.5	0.82554	0.44847
C4-C5	59	f	7	2.5	6.4087	4.9774
C4-C5	80	m	1	2.5	8.5783	2.9091
C4-C5	59	m	1	2.5	9.2021	4.4783
C4-C5	80	f	1	2.5	10.8	6.674
C4-C5	51	m	7	2.5	4.7378	4.5686
C4-C5	54	m	7	2.5	5.262	3.5032
C4-C5	63	f	7	2.5	3.5521	1.9511
C4-C5	69	m	7	2.5	9.1091	8.366
C4-C5	61	m	7	2.5	5.4425	5.2086
C4-C5	76	f	7	2.5	6.3943	4.9625
C4-C5	86	f	7	2.5	5.3499	3.9594
C4-C5	86	f	7	2.5	4.7425	3.5258
C4-C5	51	m	1	2.5	11.4089	n.a.
C4-C5	52	f	1	2.5	5.61227	n.a.
C4-C5	47	m	1	2.5	16.3371	n.a.
C4-C5	43	f	1	2.5	12.9297	n.a.
C4-C5	47	m	1	2.5	9.9651	5.1723
C4-C5	42	m	1	2.5	10.0323	5.3506
C4-C5	28	f	1	2.5	15.7659	9.1042
C4-C5	26	m	1	2.5	14.7152	8.5466
C4-C5	28	m	1	2.5	11.9639	6.7592
C5-C6	61	m	1	2.5	9.553	2.968
C5-C6	64	f	7	2.5	3.5871	1.492
C5-C6	45	f	7	2.5	2.269	4.3829
C5-C6	82	f	7	2.5	4.1901	3.7587
C5-C6	90	m	7	2.5	1.7793	1.1236
C5-C6	59	f	7	2.5	7.1642	5.5983
C5-C6	51	m	7	2.5	3.165	1.9511
C5-C6	54	m	7	2.5	4.5802	2.3353
C5-C6	63	f	7	2.5	3.771	1.2709
C5-C6	69	m	7	2.5	8.1855	7.3308
C5-C6	76	f	7	2.5	7.0045	5.4094
C5-C6	86	f	7	2.5	9.4043	4.6433
C5-C6	86	f	7	2.5	1.9894	1.0586
C6-C7	64	m	1	2.5	7.769	1.637
C6-C7	70	m	1	2.5	9.481	3.784
C6-C7	77	m	1	2.5	5.752	1.744
C6-C7	56	m	1	2.5	5.751	1.687
C6-C7	65	f	1	2.5	11.322	3.353
C6-C7	55	f	1	2.5	9.778	2.077
C6-C7	57	m	1	2.5	8.676	1.702
C6-C7	64	m	1	2.5	7.446	2.03
C6-C7	76	f	1	2.5	7.533	2.176
C6-C7	79	f	1	2.5	4.406	0.886
C6-C7	65	m	1	2.5	11.5	3.7
C6-C7	62	m	1	2.5	9.1	3.55
C6-C7	64	f	7	2.5	5.0141	2.7947
C6-C7	45	f	7	2.5	11.5515	6.4945
C6-C7	82	f	7	2.5	5.9697	4.7599
C6-C7	90	m	7	2.5	2.6751	1.6604
C6-C7	59	f	7	2.5	7.8976	5.8598
C6-C7	80	m	1	2.5	9.4914	4.2251
C6-C7	59	m	1	2.5	8.4383	2.5
C6-C7	80	f	1	2.5	8.1904	2.913
C6-C7	51	m	7	2.5	3.6575	3.5665
C6-C7	54	m	7	2.5	9.2684	5.927
C6-C7	63	f	7	2.5	1.2395	0.31164
C6-C7	69	m	7	2.5	8.0136	7.1241
C6-C7	61	m	7	2.5	1.243	2.5835
C6-C7	76	f	7	2.5	2.7016	1.6973
C6-C7	86	f	7	2.5	1.4169	0.83465
C6-C7	86	f	7	2.5	5.2454	3.3975
C6-C7	51	m	1	2.5	10.7175	n.a.
C6-C7	59	f	1	2.5	8.87393	n.a.
C6-C7	52	f	1	2.5	8.08526	n.a.
C6-C7	47	m	1	2.5	11.5545	n.a.
C6-C7	43	f	1	2.5	8.6778	n.a.
C7-T1	56	m	1	2.5	7.7453	2.6427
C7-T1	57	f	1	2.5	11.9581	3.9889
C7-T1	37	m	1	2.5	5.434	1.1117
C7-T1	46	m	1	2.5	8.7605	3.4076
C7-T1	58	m	1	2.5	2.4803	0.73052
C7-T1	74	m	1	2.5	5.0266	2.6466
T1-T2	43	f	1	5.0	10.5316	3.3966
T1-T2	40	m	1	5.0	10.6992	4.9765
T1-T2	46	f	1	5.0	10.1581	4.7622
T1-T2	60	m	1	5.0	7.4858	3.8335
T1-T2	58	f	1	5.0	12.3619	3.0797
T1-T2	53	f	1	5.0	8.153	2.1983
T1-T2	52	m	1	5.0	6.9781	2.3382
T1-T2	40	m	1	5.0	10.0335	5.3254
T1-T2	68	m	1	5.0	7.305	1.8559
T1-T2	57	m	1	5.0	7.5783	2.7909
T1-T2	55	m	1	5.0	3.9906	0.97866
T1-T2	57	m	1	5.0	6.2743	1.9407
T1-T2	55	m	1	5.0	8.6834	3.165
T1-T2	60	m	1	5.0	8.4179	4.8764
T2-T3	79	m	1	5.0	5.5328	1.2317
T2-T3	66	f	1	5.0	5.0369	1.8616
T2-T3	56	m	1	5.0	9.5189	2.9916
T2-T3	57	f	1	5.0	8.7867	2.3962
T2-T3	37	m	1	5.0	9.6727	2.9686
T2-T3	46	m	1	5.0	9.2377	2.3455
T2-T3	58	m	1	5.0	1.1451	0.40171
T3-T4	54	m	1	5.0	6.5115	1.997
T3-T4	60	m	1	5.0	6.2968	2.1661
T3-T4	58	f	1	5.0	6.3421	1.2647
T3-T4	53	f	1	5.0	6.9568	1.7411
T3-T4	45	m	1	5.0	9.2211	2.8514
T3-T4	52	m	1	5.0	7.413	2.1295
T3-T4	40	m	1	5.0	8.3264	3.1395
T3-T4	68	m	1	5.0	8.625	2.6628
T3-T4	57	m	1	5.0	6.4696	1.9182
T3-T4	55	m	1	5.0	6.0049	1.745
T3-T4	57	m	1	5.0	5.7961	1.5288
T3-T4	55	m	1	5.0	3.4364	0.61375
T3-T4	60	m	1	5.0	9.16	3.8576
T4-T5	43	f	1	5.0	14.2189	4.2157
T4-T5	54	f	1	5.0	6.7881	2.0909
T4-T5	66	f	1	5.0	5.5197	1.7025
T4-T5	46	f	1	5.0	7.9249	1.8959
T4-T5	56	m	1	5.0	8.7107	2.8047
T4-T5	57	f	1	5.0	10.0786	3.3681
T4-T5	63	f	1	5.0	9.078	3.002
T4-T5	44	f	1	5.0	9.6588	3.1686
T5-T6	80	f	1	5.0	10.8767	n.a.
T5-T6	54	m	1	5.0	10.5133	3.3545
T5-T6	60	m	1	5.0	5.8217	1.029
T5-T6	58	f	1	5.0	6.939	1.1629
T5-T6	53	f	1	5.0	6.9779	1.9817
T5-T6	71	f	1	5.0	7.739	2.9977
T5-T6	52	m	1	5.0	7.4491	1.7897
T5-T6	40	m	1	5.0	7.7551	2.8121
T5-T6	68	m	1	5.0	5.4282	1.6208
T5-T6	57	m	1	5.0	4.0187	1.0573
T5-T6	55	m	1	5.0	5.7411	1.3212
T5-T6	57	m	1	5.0	3.9941	0.72978
T5-T6	55	m	1	5.0	2.7165	0.30506
T5-T6	60	m	1	5.0	5.7372	2.2138
T6-T7	59	m	1	5.0	7.4955	2.5126
T6-T7	54	f	1	5.0	6.8983	1.9888
T6-T7	46	f	1	5.0	7.5055	1.9877
T6-T7	56	m	1	5.0	6.5018	1.6813
T6-T7	44	f	1	5.0	7.7756	1.8496
T6-T7	55	m	1	5.0	8.377	2.7735
T6-T7	57	f	1	5.0	8.67	3.0665
T6-T7	54	f	1	5.0	11.8821	4.089
T6-T7	65	f	1	5.0	9.7035	3.0614
T6-T7	50	f	1	5.0	11.2771	n.a.
T6-T7	57	f	1	5.0	7.327	2.7148
T7-T8	50	m	1	5.0	2.2532	0.44422
T7-T8	65	m	1	5.0	6.6037	1.9681
T7-T8	66	f	1	5.0	4.0058	1.083
T7-T8	60	m	1	5.0	4.503	1.2436
T7-T8	58	f	1	5.0	6.2323	1.1017
T7-T8	53	f	1	5.0	5.9291	1.374
T7-T8	71	f	1	5.0	8.2305	2.2164
T7-T8	76	f	1	5.0	5.0369	1.2409
T7-T8	52	m	1	5.0	7.5801	1.7934
T7-T8	40	m	1	5.0	8.5011	1.8509
T7-T8	68	m	1	5.0	6.9044	2.5806
T7-T8	57	m	1	5.0	1.0327	0.12318
T7-T8	55	m	1	5.0	4.9195	1.2042
T7-T8	57	m	1	5.0	2.0615	0.36605
T7-T8	55	m	1	5.0	4.4228	1.0111
T7-T8	60	m	1	5.0	2.6307	0.89632
T8-T9	54	m	1	5.0	6.0679	2.0543
T8-T9	54	f	1	5.0	6.6599	1.2456
T8-T9	46	f	1	5.0	8.3078	2.0496
T8-T9	56	m	1	5.0	4.1341	1.2274
T8-T9	46	m	1	5.0	5.952	1.215
T8-T9	51	m	1	5.0	5.6244	1.2997
T9-T10	75	f	1	5.0	5.1049	1.0746
T9-T10	50	m	1	5.0	4.5676	1.4031
T9-T10	65	m	1	5.0	6.426	1.5575
T9-T10	62	f	1	5.0	8.7879	2.8815
T9-T10	57	f	1	5.0	8.4454	3.4478
T9-T10	71	f	1	5.0	10.0514	n.a.
T9-T10	52	m	1	5.0	5.0429	0.964
T9-T10	40	m	1	5.0	5.4895	1.5566
T9-T10	68	m	1	5.0	3.5907	0.70327
T9-T10	57	m	1	5.0	2.4211	0.45119
T9-T10	55	m	1	5.0	1.8113	0.169
T9-T10	57	m	1	5.0	2.6839	0.53524
T9-T10	55	m	1	5.0	5.0816	1.8374
T9-T10	60	m	1	5.0	7.8262	1.3801
T10-T11	54	m	1	5.0	6.7178	1.3628
T10-T11	60	m	1	5.0	5.6945	1.1779
T10-T11	51	m	1	5.0	4.1986	1.0581
T10-T11	63	f	1	5.0	7.0091	1.2292
T10-T11	69	m	1	5.0	5.7272	1.295
T10-T11	44	f	1	5.0	8.1641	1.1448
T10-T11	55	m	1	5.0	4.5452	1.0238
T10-T11	57	f	1	5.0	5.7509	1.0477
T10-T11	54	f	1	5.0	8.7365	n.a.
T10-T11	65	f	1	5.0	6.539	1.6319
T10-T11	50	f	1	5.0	7.9503	2.265
T10-T11	57	f	1	5.0	3.9659	1.0496
T11-T12	49	f	1	5.0	5.7073	1.0213
T11-T12	59	m	1	5.0	5.0623	1.4328
T11-T12	65	m	1	5.0	4.3529	0.88309
T11-T12	62	f	1	5.0	6.3032	1.6467
T11-T12	57	f	1	5.0	6.6279	2.0977
T11-T12	71	f	1	5.0	7.8933	2.2412
T11-T12	52	m	1	5.0	7.2614	n.a.
T11-T12	40	m	1	5.0	5.5858	1.5672
T11-T12	68	m	1	5.0	3.0992	0.86464
T11-T12	57	m	1	5.0	2.2834	0.50363
T11-T12	55	m	1	5.0	3.9788	0.56937
T11-T12	57	m	1	5.0	2.2558	0.49246
T11-T12	55	m	1	5.0	4.7112	0.62518
T11-T12	60	m	1	5.0	7.8383	2.1064
T12-L1	22	m	5	7.5	8.1	1.9081
T12-L1	32	m	5	7.5	8.1	1.4527
T12-L1	n.a.	n.a.	5	7.5	8.1091	0.82202
T12-L1	n.a.	n.a.	5	7.5	5.0518	0.3
T12-L1	n.a.	n.a.	5	7.5	4.1	0.38428
T12-L1	n.a.	n.a.	5	7.5	1.9	0.1
T12-L1	92	f	1	7.5	9.5316	2.7553
T12-L1	87	f	1	7.5	9.3701	2.5514
T12-L1	60	m	6	7.5	7.901	2.582
T12-L1	66	m	6	7.5	3.739	0.62553
T12-L1	59	m	6	7.5	3.604	0.64666
T12-L1	58	m	6	7.5	4.575	0.8664
T12-L1	62	m	6	7.5	2.667	0.48719
T12-L1	63	f	6	7.5	0.92794	0.14698
L1-L2	18	m	4	7.5	7.88	0.82
L1-L2	18	m	4	7.5	9.25	1.64
L1-L2	31	m	4	7.5	9.42	0.969
L1-L2	33	m	4	7.5	11.5	1.75
L1-L2	22	m	4	7.5	6.78	0.6
L1-L2	74	m	4	7.5	8.54	1.46
L1-L2	58	f	4	7.5	9.52	1.12
L1-L2	69	m	4	7.5	6.7	0.852
L1-L2	74	f	4	7.5	8.05	1.44
L1-L2	68	m	4	7.5	7.31	1.3
L1-L2	n.a.	n.a.	5	7.5	2.8	0.3
L1-L2	n.a.	n.a.	5	7.5	7.3	0.7
L1-L2	n.a.	n.a.	5	7.5	4.8176	0.33802
L1-L2	n.a.	n.a.	5	7.5	6.4	0.7
L1-L2	32	m	5	7.5	7.9	1.1
L1-L2	22	m	5	7.5	9.6027	2.2161
L1-L2	57	m	4	7.5	9.9413	0.95216
L1-L2	55	m	4	7.5	5.9898	0.38025
L1-L2	59	f	4	7.5	7	0.76089
L1-L2	67	m	4	7.5	12.366	2.4976
L1-L2	70	m	4	7.5	5	0.8
L1-L2	57	f	4	7.5	5.5332	0.77984
L1-L2	57	f	1	7.5	6.2586	1.5767
L1-L2	68	m	5	7.5	5.006	1.5194
L1-L2	60	m	6	7.5	9.89	3.773
L1-L2	34	m	5	7.5	7.6894	1.1924
L1-L2	57	f	5	7.5	7.7874	3.0432
L1-L2	52	f	5	7.5	7.3937	1.2495
L1-L2	56	f	5	7.5	10.766	3.4752
L1-L2	44	f	5	7.5	7.3464	1.5158
L1-L2	49	m	5	7.5	7.4009	1.9728
L1-L2	59	f	5	7.5	8.1293	2.7916
L1-L2	66	m	6	7.5	5.634	0.98699
L1-L2	59	m	6	7.5	5.34	1.2
L1-L2	58	m	6	7.5	2.407	0.4199
L1-L2	62	m	6	7.5	3.269	0.67481
L1-L2	60	f	6	7.5	5.7	1.542
L1-L2	63	f	6	7.5	0.57664	0.10836
L1-L2	86	f	5	7.5	6.9792	2.1646
L2-L3	45	m	4	7.5	12.085	1.652
L2-L3	44	m	1	7.5	11.6748	n.a.
L2-L3	18	m	4	7.5	10.6	1.65
L2-L3	18	m	4	7.5	7.67	1.6
L2-L3	31	m	4	7.5	12	1.57
L2-L3	33	m	4	7.5	13.3	1.83
L2-L3	22	m	4	7.5	9.26	1.01
L2-L3	74	m	4	7.5	6.58	1.58
L2-L3	58	f	4	7.5	13.3	3.95
L2-L3	69	m	4	7.5	8.5	1.17
L2-L3	72	m	1	7.5	6.1	0.913
L2-L3	60	m	1	7.5	8.44	2.05
L2-L3	74	f	4	7.5	9.99	2.36
L2-L3	72	m	1	7.5	6.99	0.896
L2-L3	48	f	1	7.5	11.8	2.26
L2-L3	48	m	1	7.5	11.6	1.15
L2-L3	85	f	4	7.5	11.474	0.844
L2-L3	82	f	4	7.5	6.419	0.902
L2-L3	83	f	4	7.5	8.206	1.045
L2-L3	74	m	4	7.5	5.736	0.705
L2-L3	88	f	4	7.5	8.12	1.232
L2-L3	42	f	1	7.5	13.849	1.513
L2-L3	24	m	1	7.5	14.173	1.809
L2-L3	41	m	1	7.5	13.098	1.632
L2-L3	26	m	1	7.5	13.231	1.41
L2-L3	32	m	1	7.5	7.398	0.649
L2-L3	40	m	1	7.5	9.01	0.761
L2-L3	38	m	1	7.5	9.446	1.093
L2-L3	42	f	1	7.5	9.042	0.763
L2-L3	49	m	1	7.5	7.409	0.634
L2-L3	99	f	4	7.5	8.105	1.271
L2-L3	48	f	1	7.5	8.2	1.72
L2-L3	68	m	4	7.5	12.7	3.96
L2-L3	49	m	1	7.5	11.9245	1.0615
L2-L3	71	m	1	7.5	10.1	1.29
L2-L3	68	f	1	7.5	7.55	1.02
L2-L3	40	f	1	7.5	4.35	0.649
L2-L3	45	f	1	7.5	12	1.67
L2-L3	67	f	1	7.5	11.6	2.28
L2-L3	76	m	1	7.5	7.3	0.864
L2-L3	65	m	1	7.5	9.12	2.04
L2-L3	77	m	1	7.5	6.76	1.95
L2-L3	54	m	1	7.5	7.8196	1.4545
L2-L3	64	m	1	7.5	11.3	0.817
L2-L3	51	m	1	7.5	9.6859	1.0694
L2-L3	54	m	1	7.5	10.3459	1.4459
L2-L3	57	f	1	7.5	10.4	0.86
L2-L3	49	f	1	7.5	9.25	1.49
L2-L3	43	f	1	7.5	12.5	1.93
L2-L3	55	m	1	7.5	11.3869	4.1856
L2-L3	71	m	1	7.5	8.9107	3.1815
L2-L3	51	m	1	7.5	9.8	0.618
L2-L3	36	m	1	7.5	7.7	0.917
L2-L3	33	m	1	7.5	12.7	3.66
L2-L3	34	m	1	7.5	8.3	1.26
L2-L3	59	m	1	7.5	13.8	3.4
L2-L3	43	m	1	7.5	11.5	2.7
L2-L3	n.a.	n.a.	3	7.5	3.4971	0.3
L2-L3	n.a.	n.a.	3	7.5	8	0.9
L2-L3	n.a.	n.a.	3	7.5	6.6	0.83294
L2-L3	n.a.	n.a.	3	7.5	6.8	0.7
L2-L3	n.a.	n.a.	1	7.5	9.0954	1.0224
L2-L3	32	m	3	7.5	7.8639	0.74964
L2-L3	22	m	3	7.5	12.5	2.3
L2-L3	62	m	1	7.5	11.895	3.3569
L2-L3	56	m	1	7.5	6.8041	1.9671
L2-L3	40	m	1	7.5	12.929	1.7531
L2-L3	19	m	1	7.5	11.8931	3.3803
L2-L3	45	m	1	7.5	12.0163	2.0115
L2-L3	82	f	1	7.5	10.3195	2.0061
L2-L3	82	f	1	7.5	9.9911	2.0586
L2-L3	57	m	4	7.5	11.7	3.3
L2-L3	55	m	4	7.5	7.2898	0.6
L2-L3	59	f	4	7.5	7.7775	0.88028
L2-L3	51	m	1	7.5	8.8278	1.5137
L2-L3	67	m	4	7.5	12	3
L2-L3	70	m	4	7.5	5.114	0.9
L2-L3	57	f	4	7.5	6.8473	1.3108
L2-L3	56	m	1	7.5	10.4649	2.5361
L2-L3	68	m	1	7.5	10.0187	2.3541
L2-L3	50	f	1	7.5	11.6203	2.1713
L2-L3	58	f	1	7.5	11.1304	2.8854
L2-L3	46	f	1	7.5	9.2653	1.5153
L2-L3	61	f	1	7.5	9.3833	3.0373
L2-L3	28	f	1	7.5	8.7872	1.8073
L2-L3	41	m	1	7.5	10.3023	1.9539
L2-L3	59	m	1	7.5	9.0663	1.8517
L2-L3	57	m	1	7.5	6.5793	0.57183
L2-L3	29	m	1	7.5	11.4532	0.94138
L2-L3	65	m	1	7.5	9.1438	1.1392
L2-L3	49	f	1	7.5	12.896	1.3393
L2-L3	71	f	1	7.5	11.2608	0.71175
L2-L3	55	m	1	7.5	6.6408	1.2853
L2-L3	52	m	1	7.5	9.5791	1.1663
L2-L3	50	m	1	7.5	12.7083	4.007
L2-L3	85	f	1	7.5	7.8569	1.8329
L2-L3	78	m	1	7.5	9.1219	2.6566
L2-L3	88	f	1	7.5	8.8952	1.8915
L2-L3	76	f	1	7.5	9.4894	1.5576
L2-L3	53	m	1	7.5	10.5624	2.2153
L2-L3	56	m	1	7.5	10.7641	2.3839
L2-L3	46	f	1	7.5	12.6061	1.3102
L2-L3	44	m	1	7.5	10.2278	0.91709
L2-L3	60	m	1	7.5	10.8003	1.099
L2-L3	60	f	1	7.5	9.6781	1.3921
L2-L3	78	f	1	7.5	8.5155	1.7028
L2-L3	n.a.	n.a.	1	7.5	9.5538	2.3288
L2-L3	57	f	1	7.5	15.4118	3.7868
L2-L3	54	m	1	7.5	10.9249	0.88688
L2-L3	43	m	1	7.5	11.462	3.8101
L2-L3	57	m	1	7.5	8.2186	0.80875
L2-L3	66	f	1	7.5	7.0576	0.68026
L2-L3	47	m	1	7.5	10.9521	1.0822
L2-L3	60	f	1	7.5	11.0378	1.3807
L2-L3	59	m	1	7.5	10.0076	1.9269
L2-L3	64	m	1	7.5	5.0105	0.93686
L2-L3	31	m	1	7.5	13.1681	1.3751
L2-L3	70	n.a.	1	7.5	7.7893	1.9337
L2-L3	80	n.a.	1	7.5	7.6926	1.7502
L2-L3	80	m	1	7.5	8.388	0.9476
L2-L3	70	m	1	7.5	4.315	0.60815
L2-L3	83	f	1	7.5	8.5748	1.1051
L2-L3	52	m	1	7.5	9.1607	1.1314
L2-L3	31	f	1	7.5	12.6864	n.a.
L2-L3	49	m	1	7.5	10.212	1.8818
L2-L3	76	f	1	7.5	8.088	1.7992
L2-L3	64	m	1	7.5	8.2299	1.013
L2-L3	68	m	1	7.5	11.403	1.3662
L2-L3	51	f	1	7.5	10.7913	1.1224
L2-L3	73	m	1	7.5	13.3995	2.9488
L2-L3	86	f	1	7.5	5.9166	0.63078
L2-L3	79	f	1	7.5	10.5672	1.9462
L2-L3	72	m	1	7.5	8.9306	2.7207
L2-L3	68	m	5	7.5	4.6405	1.693
L2-L3	60	m	6	7.5	13.164	n.a.
L2-L3	34	m	5	7.5	11.3274	2.5941
L2-L3	62	m	1	7.5	7.0357	0.45319
L2-L3	57	f	5	7.5	8.7478	3.3507
L2-L3	54	f	5	7.5	8.0383	2.7188
L2-L3	56	f	5	7.5	13.9646	n.a.
L2-L3	44	f	5	7.5	5.9701	1.4116
L2-L3	49	m	5	7.5	10.3518	3.7439
L2-L3	59	f	5	7.5	12.8216	n.a.
L2-L3	36	m	3	7.5	9.3337	1.7866
L2-L3	32	m	3	7.5	6.1582	0.99865
L2-L3	68	f	3	7.5	11.8133	3.9721
L2-L3	71	m	3	7.5	9.3751	3.5504
L2-L3	46	m	3	7.5	10.735	3.1243
L2-L3	55	m	1	7.5	10.0107	1.3087
L2-L3	58	m	1	7.5	13.8199	3.4303
L2-L3	41	m	1	7.5	7.2034	0.3131
L2-L3	43	m	1	7.5	9.8318	1.6601
L2-L3	66	m	6	7.5	9.597	3.386
L2-L3	59	m	6	7.5	7.71	2.319
L2-L3	62	m	6	7.5	6.472	2.023
L2-L3	60	f	6	7.5	8.085	2.718
L2-L3	63	f	6	7.5	8.1883	3.19
L2-L3	49	m	1	7.5	7.9564	2.477
L2-L3	26	m	1	7.5	9.58	2.4948
L2-L3	40	m	1	7.5	8.0263	0.5041
L2-L3	86	f	5	7.5	5.2244	1.6813
L2-L3	19	n.a.	1	7.5	12.2646	1.078
L2-L3	26	m	1	7.5	14.1615	1.4593
L2-L3	31	m	1	7.5	10.9323	0.8807
L2-L3	24	f	1	7.5	9.4544	0.65297
L2-L3	33	m	1	7.5	7.3486	0.03653
L3-L4	87	n.a.	1	7.5	8.1545	3.3261
L3-L4	45	m	4	7.5	12.263	1.926
L3-L4	18	m	4	7.5	9.9	2.49
L3-L4	18	m	4	7.5	10.1	2.75
L3-L4	31	m	4	7.5	11.7	2
L3-L4	33	m	4	7.5	12.7	2.17
L3-L4	22	m	4	7.5	11.5	2.02
L3-L4	74	m	4	7.5	5.83	1.36
L3-L4	58	f	4	7.5	9.68	2.06
L3-L4	69	m	4	7.5	7.94	1
L3-L4	74	f	4	7.5	8.76	1.61
L3-L4	85	f	4	7.5	10.774	1.747
L3-L4	82	f	4	7.5	6.553	0.779
L3-L4	83	f	4	7.5	4.928	0.459
L3-L4	74	m	4	7.5	6.422	0.859
L3-L4	88	f	4	7.5	6.185	1.143
L3-L4	99	f	4	7.5	8.792	0.698
L3-L4	68	m	4	7.5	10.4	1.92
L3-L4	86	f	1	7.5	4.9293	0.95427
L3-L4	51	m	1	7.5	5.02	0.336
L3-L4	51	m	1	7.5	12.5	1.42
L3-L4	59	m	1	7.5	11.4	1.08
L3-L4	36	m	1	7.5	7.5	1.72
L3-L4	33	m	1	7.5	8.8	3.6
L3-L4	34	m	1	7.5	9.1	1.7
L3-L4	59	m	1	7.5	8.7	2.6
L3-L4	65	m	1	7.5	9.83	0.836
L3-L4	43	m	1	7.5	11.9	3
L3-L4	72	f	1	7.5	12	1.91
L3-L4	64	f	1	7.5	8.01	0.795
L3-L4	n.a.	n.a.	3	7.5	5.8971	1.1421
L3-L4	n.a.	n.a.	3	7.5	8.3303	1.3513
L3-L4	n.a.	n.a.	3	7.5	5.5113	0.9
L3-L4	50	n.a.	1	7.5	13.6	1.72
L3-L4	n.a.	n.a.	3	7.5	8.0881	1
L3-L4	42	m	3	7.5	8.4	1.3
L3-L4	65	m	1	7.5	12.7	1.93
L3-L4	54	f	3	7.5	9.1	1.5
L3-L4	66	f	1	7.5	8.7418	1.9425
L3-L4	32	m	3	7.5	7.2082	0.9
L3-L4	37	m	3	7.5	9.2	1.3
L3-L4	49	f	3	7.5	12.4223	3.7
L3-L4	22	m	3	7.5	12.1	2.1774
L3-L4	50	m	1	7.5	8.5831	0.84121
L3-L4	44	m	3	7.5	5.5	0.92512
L3-L4	61	f	1	7.5	6.2931	0.83174
L3-L4	46	f	4	7.5	8.7252	1.6
L3-L4	56	m	4	7.5	10.2	3.9776
L3-L4	57	m	4	7.5	13.4	n.a.
L3-L4	56	f	4	7.5	12.095	n.a.
L3-L4	72	m	4	7.5	7.0619	1.1
L3-L4	60	m	4	7.5	10.0896	3.4
L3-L4	57	m	4	7.5	11.5519	1.6308
L3-L4	55	m	4	7.5	9.6313	1.6964
L3-L4	59	f	4	7.5	7.7764	1.8
L3-L4	67	m	4	7.5	9.6	2.1301
L3-L4	70	m	4	7.5	6.7528	1.4689
L3-L4	57	f	4	7.5	9.2473	2.9616
L3-L4	86	f	1	7.5	10.8254	2.0299
L3-L4	n.a.	n.a.	1	7.5	9.5174	1.9273
L3-L4	79	m	1	7.5	6.9798	1.3242
L3-L4	60	m	1	7.5	6.3855	1.9423
L3-L4	68	m	5	7.5	9.9434	n.a.
L3-L4	60	m	6	7.5	11.925	n.a.
L3-L4	34	m	5	7.5	11.7143	3.0376
L3-L4	57	f	5	7.5	9.5135	3.6659
L3-L4	54	f	5	7.5	6.9939	3.7868
L3-L4	52	f	5	7.5	9.6164	3.2203
L3-L4	56	f	5	7.5	13.0509	n.a.
L3-L4	44	f	5	7.5	8.7816	2.608
L3-L4	49	m	5	7.5	8.9683	3.0273
L3-L4	48	f	3	7.5	13.6247	4.3696
L3-L4	59	f	5	7.5	9.8074	4.2238
L3-L4	36	m	3	7.5	9.8686	2.0671
L3-L4	32	m	3	7.5	7.7737	1.7427
L3-L4	68	f	3	7.5	10.2825	2.7535
L3-L4	68	m	1	7.5	7.5673	0.72807
L3-L4	71	m	3	7.5	6.8106	1.4379
L3-L4	61	f	1	7.5	12.9391	1.1829
L3-L4	46	m	3	7.5	8.5899	2.3319
L3-L4	58	f	1	7.5	11.2227	1.7344
L3-L4	41	m	1	7.5	8.0363	0.83949
L3-L4	40	m	3	7.5	12.8225	1.5148
L3-L4	n.a.	n.a.	1	7.5	10.7451	1.9376
L3-L4	66	m	6	7.5	6.196	2.064
L3-L4	59	m	6	7.5	6.638	2.821
L3-L4	58	m	6	7.5	3.493	0.83849
L3-L4	62	m	6	7.5	8.699	3.502
L3-L4	60	f	6	7.5	5.462	1.9
L3-L4	63	f	6	7.5	7.5026	2.9004
L3-L4	53	m	1	7.5	9.3293	0.51831
L3-L4	26	m	1	7.5	12.059	1.7371
L4-L5	82	m	1	7.5	6.401	0.754
L4-L5	76	n.a.	1	7.5	9.779	1.919
L4-L5	45	m	4	7.5	12.456	2.751
L4-L5	18	m	4	7.5	10.8	3.21
L4-L5	18	m	4	7.5	11.5	3.73
L4-L5	31	m	4	7.5	11.8	2.99
L4-L5	33	m	4	7.5	11.7	3.1
L4-L5	22	m	4	7.5	10.9	2.29
L4-L5	n.a.	n.a.	1	7.5	9.1754	1.7741
L4-L5	74	m	4	7.5	4.5	0.538
L4-L5	58	f	4	7.5	10.1	2.81
L4-L5	69	m	4	7.5	4.43	0.397
L4-L5	43	m	1	7.5	11.875	1.833
L4-L5	72	f	1	7.5	10.463	1.357
L4-L5	65	f	1	7.5	10.906	1.426
L4-L5	60	m	1	7.5	6.062	0.713
L4-L5	74	f	4	7.5	5.09	0.938
L4-L5	72	m	1	7.5	9.53	1.62
L4-L5	48	f	1	7.5	7.964	0.944
L4-L5	48	m	1	7.5	10.301	1.131
L4-L5	42	f	1	7.5	9.992	1.32
L4-L5	85	f	4	7.5	6.821	0.596
L4-L5	82	f	4	7.5	8.87	1.696
L4-L5	83	f	4	7.5	7.939	2.002
L4-L5	74	m	4	7.5	6.247	0.738
L4-L5	n.a.	n.a.	1	7.5	8.3824	2.8223
L4-L5	88	f	4	7.5	6.721	1
L4-L5	57	f	1	7.5	11.935	1.803
L4-L5	42	f	1	7.5	9.653	1.305
L4-L5	24	m	1	7.5	13.821	2.059
L4-L5	41	m	1	7.5	14.054	1.041
L4-L5	32	m	1	7.5	12.321	1.9
L4-L5	40	m	1	7.5	11.24	0.906
L4-L5	38	m	1	7.5	8.94	0.925
L4-L5	42	f	1	7.5	7.274	0.599
L4-L5	49	m	1	7.5	9.96	1.102
L4-L5	28	m	1	7.5	12.657	2.137
L4-L5	43	m	1	7.5	8.559	0.821
L4-L5	76	f	1	7.5	9.54	1.22
L4-L5	77	m	1	7.5	8.71	1.23
L4-L5	99	f	4	7.5	14.28	n.a.
L4-L5	67	f	1	7.5	11	1.98
L4-L5	68	m	4	7.5	7.38	0.847
L4-L5	49	m	1	7.5	9.112	0.69
L4-L5	69	f	1	7.5	5.96	1.18
L4-L5	45	f	1	7.5	8.523	1.091
L4-L5	67	f	1	7.5	11.818	1.811
L4-L5	62	m	1	7.5	4.56	0.632
L4-L5	80	f	1	7.5	13.3	2.08
L4-L5	77	m	1	7.5	11	2.9
L4-L5	54	m	1	7.5	10.78	0.803
L4-L5	64	m	1	7.5	11.915	1.137
L4-L5	57	m	1	7.5	10.062	1.714
L4-L5	51	m	1	7.5	5.422	0.379
L4-L5	54	m	1	7.5	7.1	0.644
L4-L5	57	f	1	7.5	12.093	2.13
L4-L5	49	f	1	7.5	9.524	0.542
L4-L5	43	f	1	7.5	13.324	1.238
L4-L5	39	m	1	7.5	15.0825	3.4284
L4-L5	67	m	1	7.5	8.6969	1.1715
L4-L5	51	m	1	7.5	8.2	0.8
L4-L5	92	f	1	7.5	9.3214	2.3671
L4-L5	36	m	1	7.5	7.2	1.5
L4-L5	33	m	1	7.5	13.7	4.45
L4-L5	34	m	1	7.5	7.5	1.6
L4-L5	59	m	1	7.5	5	1.67
L4-L5	43	m	1	7.5	13.4	4.01
L4-L5	79	f	1	7.5	5.9489	0.93398
L4-L5	50	m	1	7.5	13.4972	3.6385
L4-L5	87	f	1	7.5	8.0326	2.0038
L4-L5	n.a.	n.a.	3	7.5	6.7971	1.8
L4-L5	n.a.	n.a.	3	7.5	10.1	1.8642
L4-L5	n.a.	n.a.	3	7.5	5.4242	0.80644
L4-L5	n.a.	n.a.	3	7.5	7.8	1.1
L4-L5	n.a.	n.a.	1	7.5	14.265	2.1841
L4-L5	42	m	3	7.5	10.3	2.1
L4-L5	54	f	3	7.5	5.7736	1.1348
L4-L5	32	m	3	7.5	6.9	1.1
L4-L5	37	m	3	7.5	8.3	1.4
L4-L5	49	f	3	7.5	8.7	2.1299
L4-L5	49	f	3	7.5	8.5223	2.2659
L4-L5	22	m	3	7.5	9.3735	2.1063
L4-L5	44	m	3	7.5	4.4951	1.3
L4-L5	63	m	1	7.5	6.7694	2.0933
L4-L5	62	m	1	7.5	9.6226	2.506
L4-L5	56	m	1	7.5	7.8705	2.6761
L4-L5	40	m	1	7.5	12.1451	1.1832
L4-L5	45	m	1	7.5	14.5426	1.732
L4-L5	46	f	4	7.5	10.2	3
L4-L5	56	m	4	7.5	11.6689	n.a.
L4-L5	57	m	4	7.5	9.9	2.2
L4-L5	56	f	4	7.5	13.7	n.a.
L4-L5	82	f	1	7.5	7.7446	1.0549
L4-L5	72	m	4	7.5	7.8619	2.2
L4-L5	60	m	4	7.5	9.3	2.7
L4-L5	58	f	1	7.5	8.349	1.8983
L4-L5	48	f	1	7.5	13.0114	4.5899
L4-L5	57	m	4	7.5	12.4	2.2
L4-L5	57	m	1	7.5	11.2779	2.2092
L4-L5	55	m	4	7.5	8.7211	1.6621
L4-L5	58	f	1	7.5	10.4687	2.7234
L4-L5	59	f	4	7.5	5.4775	1.1
L4-L5	67	m	4	7.5	7.066	1.1
L4-L5	38	m	1	7.5	7.778	0.5956
L4-L5	70	m	4	7.5	5.714	1.0251
L4-L5	48	m	1	7.5	11.0804	0.76218
L4-L5	78	m	1	7.5	5.0126	0.97762
L4-L5	57	f	4	7.5	11.3	n.a.
L4-L5	79	f	1	7.5	9.7188	3.4894
L4-L5	56	m	1	7.5	11.4204	2.1841
L4-L5	68	m	1	7.5	10.6197	3.4397
L4-L5	62	m	3	7.5	7.665	1.4
L4-L5	74	m	3	7.5	6.7	1.8
L4-L5	60	m	3	7.5	6.7769	2.4542
L4-L5	66	m	3	7.5	8.5029	4.5769
L4-L5	56	f	1	7.5	14.2589	4.4945
L4-L5	56	f	3	7.5	8.1	2.2
L4-L5	47	f	3	7.5	11.2498	4.5927
L4-L5	46	f	1	7.5	9.9816	1.6319
L4-L5	28	f	1	7.5	10.6876	1.7637
L4-L5	59	m	1	7.5	8.7512	2.3633
L4-L5	57	m	1	7.5	9.4509	1.5707
L4-L5	29	m	1	7.5	13.5354	3.6889
L4-L5	65	m	1	7.5	11.1183	2.6772
L4-L5	71	f	1	7.5	13.1087	3.7147
L4-L5	46	m	1	7.5	11.7997	1.9373
L4-L5	73	m	1	7.5	7.0958	1.5836
L4-L5	69	f	1	7.5	14.1817	1.6978
L4-L5	81	f	1	7.5	7.6978	1.2352
L4-L5	67	m	1	7.5	7.8258	1.3107
L4-L5	86	f	1	7.5	5.6281	0.90441
L4-L5	55	m	1	7.5	10.7929	1.5096
L4-L5	52	m	1	7.5	5.9049	0.96422
L4-L5	51	m	1	7.5	8.8158	0.80269
L4-L5	80	f	1	7.5	13.4488	2.8189
L4-L5	63	f	1	7.5	10.1784	2.1798
L4-L5	78	f	1	7.5	6.9317	1.7366
L4-L5	44	f	1	7.5	9.8275	2.5608
L4-L5	45	m	1	7.5	11.3735	1.5365
L4-L5	72	m	1	7.5	4.6124	0.62456
L4-L5	61	m	1	7.5	9.8351	2.472
L4-L5	78	m	1	7.5	9.8516	2.082
L4-L5	88	f	1	7.5	6.236	1.1593
L4-L5	76	f	1	7.5	8.7383	0.9803
L4-L5	53	m	1	7.5	10.3884	1.6277
L4-L5	56	m	1	7.5	7.9265	1.9565
L4-L5	46	f	1	7.5	11.3775	0.93513
L4-L5	57	m	1	7.5	11.3524	3.0103
L4-L5	44	m	1	7.5	10.2913	2.1261
L4-L5	58	m	1	7.5	7.1135	1.3133
L4-L5	60	m	1	7.5	10.4252	1.3835
L4-L5	60	f	1	7.5	9.2337	1.7764
L4-L5	n.a.	n.a.	1	7.5	5.4726	0.80831
L4-L5	57	f	1	7.5	9.9343	2.375
L4-L5	54	m	1	7.5	10.7973	3.2473
L4-L5	43	m	1	7.5	7.3851	2.0557
L4-L5	79	m	1	7.5	6.7908	0.78408
L4-L5	53	f	1	7.5	11.8117	2.2021
L4-L5	57	m	1	7.5	11.0241	1.4536
L4-L5	52	m	1	7.5	6.3692	1.4655
L4-L5	60	f	1	7.5	10.2993	1.6783
L4-L5	59	m	1	7.5	12.0849	1.8409
L4-L5	64	m	1	7.5	8.5145	1.4977
L4-L5	31	m	1	7.5	13.2891	1.765
L4-L5	70	n.a.	1	7.5	7.3807	1.8854
L4-L5	80	m	1	7.5	9.4775	2.2411
L4-L5	52	m	1	7.5	13.5021	n.a.
L4-L5	31	f	1	7.5	11.7585	n.a.
L4-L5	49	m	1	7.5	8.4411	1.0917
L4-L5	64	m	1	7.5	6.9881	0.41636
L4-L5	68	m	1	7.5	13.9316	3.4162
L4-L5	51	f	1	7.5	11.0103	1.3238
L4-L5	73	m	1	7.5	10.0025	1.7169
L4-L5	73	f	1	7.5	9.4242	1.7088
L4-L5	59	f	1	7.5	4.666	1.1011
L4-L5	56	f	3	7.5	13.3116	n.a.
L4-L5	55	m	3	7.5	9.5093	4.2277
L4-L5	54	m	3	7.5	5.3239	n.a.
L4-L5	55	m	3	7.5	6.4357	1.4969
L4-L5	55	m	2	7.5	7.7506	1.7239
L4-L5	57	f	2	7.5	7.8793	2.5889
L4-L5	64	f	2	7.5	12.2774	2.7244
L4-L5	54	f	2	7.5	10.2098	4.9487
L4-L5	57	f	2	7.5	8.9393	1.0617
L4-L5	68	m	5	7.5	12.1319	n.a.
L4-L5	73	m	3	7.5	7.9156	1.5254
L4-L5	88	m	3	7.5	8.0647	2.2836
L4-L5	60	m	6	7.5	12.992	n.a.
L4-L5	34	m	5	7.5	10.7504	3.1595
L4-L5	54	f	5	7.5	11.4963	n.a.
L4-L5	52	f	5	7.5	11.2037	3.8606
L4-L5	56	f	5	7.5	9.1192	3.9887
L4-L5	44	f	5	7.5	8.26	2.2819
L4-L5	49	m	5	7.5	9.1231	3.3602
L4-L5	48	f	3	7.5	11.3124	3.1816
L4-L5	59	f	5	7.5	10.5134	n.a.
L4-L5	36	m	3	7.5	10.5147	2.2229
L4-L5	32	m	3	7.5	9.214	2.5501
L4-L5	68	f	3	7.5	5.9719	2.3246
L4-L5	71	m	3	7.5	7.662	1.565
L4-L5	46	m	3	7.5	8.3741	2.7209
L4-L5	55	m	1	7.5	12.8134	2.265
L4-L5	58	m	1	7.5	9.5079	1.381
L4-L5	47	m	1	7.5	13.9519	4.5301
L4-L5	41	m	1	7.5	9.0725	0.78281
L4-L5	55	f	3	7.5	11.9445	1.605
L4-L5	40	m	3	7.5	14.1286	2.5972
L4-L5	66	m	6	7.5	7.414	3.212
L4-L5	59	m	6	7.5	4.016	1.535
L4-L5	62	m	6	7.5	3.731	0.88387
L4-L5	60	f	6	7.5	7.336	1.901
L4-L5	63	f	6	7.5	8.0373	3.2666
L4-L5	49	m	1	7.5	7.05	2.3776
L4-L5	26	m	1	7.5	10.2362	2.8793
L4-L5	49	f	1	7.5	7.0457	2.5158
L4-L5	40	m	1	7.5	10.4694	0.73662
L4-L5	54	m	3	7.5	6.4786	3.3197
L4-L5	50	f	3	7.5	7.3017	3.1397
L4-L5	60	f	3	7.5	6.9019	2.2256
L4-L5	86	f	5	7.5	4.5771	1.6817
L4-L5	19	n.a.	1	7.5	13.8539	1.8508
L4-L5	31	m	1	7.5	11.7917	2.0092
L4-L5	24	f	1	7.5	12.8946	1.3255
L4-L5	33	m	1	7.5	10.3559	0.6595
L5-S1	45	m	4	7.5	9.343	1.801
L5-S1	85	f	4	7.5	3.543	0.543
L5-S1	82	f	4	7.5	4.18	0.89
L5-S1	83	f	4	7.5	4.645	1.289
L5-S1	74	m	4	7.5	6.547	1.653
L5-S1	88	f	4	7.5	8.347	3.508
L5-S1	99	f	4	7.5	6.527	0.647
L5-S1	40	f	1	7.5	2.2	0.471
L5-S1	59	m	1	7.5	11.1	1.15
L5-S1	65	m	1	7.5	10.5	1.58
L5-S1	72	f	1	7.5	11.1	2.47
L5-S1	64	f	1	7.5	6.11	1.3
L5-S1	42	m	3	7.5	6.4	1.8549
L5-S1	65	m	1	7.5	11.8	1.94
L5-S1	54	f	3	7.5	5.2837	1
L5-S1	62	f	1	7.5	11.7	2.54
L5-S1	66	f	1	7.5	5.5643	0.8734
L5-S1	37	m	3	7.5	10.3	2.4597
L5-S1	49	f	3	7.5	3.3	0.6
L5-S1	49	f	3	7.5	0.4	0.2
L5-S1	50	m	1	7.5	14.0639	1.8292
L5-S1	44	m	3	7.5	4.2951	0.8
L5-S1	61	f	1	7.5	2.2565	0.39748
L5-S1	46	f	4	7.5	12.2604	6.8
L5-S1	56	m	4	7.5	7.9327	2.9
L5-S1	57	m	4	7.5	7.1	1.0471
L5-S1	56	f	4	7.5	7.4	2.5
L5-S1	72	m	4	7.5	8.6	3.0577
L5-S1	60	m	4	7.5	4.9896	0.8
L5-S1	53	m	1	7.5	5.3014	0.29331
L5-S1	56	m	1	7.5	3.671	0.62926
L5-S1	46	f	1	7.5	10.6962	1.3002
L5-S1	57	f	1	7.5	8.5236	2.771
L5-S1	54	m	1	7.5	5.0654	1.5091
L5-S1	43	m	1	7.5	4.7691	0.63088
L5-S1	55	m	2	7.5	7.8971	2.4429
L5-S1	57	f	2	7.5	4.4255	1.2692
L5-S1	64	f	2	7.5	6.5813	2.4958
L5-S1	54	f	2	7.5	7.1832	4.0091
L5-S1	57	f	2	7.5	4.2722	0.86512
L5-S1	68	m	5	7.5	9.0487	5.1404
L5-S1	47	m	3	7.5	10.3599	1.8098
L5-S1	60	m	7	7.5	4.66	1.156
L5-S1	34	m	5	7.5	5.3857	1.75
L5-S1	57	f	5	7.5	5.16	2.2483
L5-S1	52	f	5	7.5	9.5013	3.5277
L5-S1	56	f	5	7.5	6.7777	2.5479
L5-S1	44	f	5	7.5	9.0617	2.7574
L5-S1	49	m	5	7.5	6.4176	1.7662
L5-S1	59	f	5	7.5	6.2065	2.8812
L5-S1	72	f	1	7.5	5.0971	1.1761
L5-S1	68	m	1	7.5	5.5534	0.75952
L5-S1	61	f	1	7.5	13.7991	3.2402
L5-S1	40	m	3	7.5	12.492	2.4996
L5-S1	66	m	6	7.5	3.231	1.063
L5-S1	59	m	6	7.5	2.69	0.98082
L5-S1	58	m	6	7.5	2.577	0.63992
L5-S1	60	f	6	7.5	3.639	0.77469
L5-S1	63	f	6	7.5	4.7644	1.7805
L5-S1	86	f	5	7.5	1.7005	0.36003
L5-S1	53	m	1	7.5	11.3592	1.7741

## Sheet: Axial rotation
Level	Age in years	Sex	No. of segments	Moment in Nm	ROM in °	NZ in °
C1-C2	64	f	7	2.5	46.7945	18.3596
C1-C2	45	f	7	2.5	30.367	18.3215
C1-C2	90	m	7	2.5	15.7918	3.2441
C1-C2	51	m	7	2.5	60.0874	20.4405
C1-C2	54	m	7	2.5	55.9492	19.7885
C1-C2	63	f	7	2.5	32.6325	10.5581
C1-C2	69	m	7	2.5	53.2797	19.5992
C1-C2	61	m	7	2.5	69.9779	n.a.
C1-C2	76	f	7	2.5	27.6329	9.4938
C1-C2	86	f	7	2.5	36.8754	13.633
C1-C2	86	f	7	2.5	50.0753	15.1377
C2-C3	64	m	1	2.5	9.8	n.a.
C2-C3	70	m	1	2.5	8.507	2.59
C2-C3	50	m	1	2.5	10.938	2.614
C2-C3	56	m	1	2.5	8.712	1.73
C2-C3	65	f	1	2.5	5.314	1.162
C2-C3	55	f	1	2.5	11.253	3.065
C2-C3	55	f	1	2.5	6.914	2.102
C2-C3	57	m	1	2.5	7.707	1.001
C2-C3	64	m	1	2.5	6	1.48
C2-C3	67	m	1	2.5	7.68772	n.a.
C2-C3	51	m	1	2.5	7.8	1.9
C2-C3	n.a.	n.a.	1	2.5	13.7691	n.a.
C2-C3	64	f	7	2.5	3.8125	0.97637
C2-C3	59	f	7	2.5	9.7729	1.5272
C2-C3	51	m	7	2.5	4.4999	2.0923
C2-C3	54	m	7	2.5	1.12	0.47981
C2-C3	69	m	7	2.5	2.7213	0.47688
C2-C3	86	f	7	2.5	0.7352	0.7
C2-C3	47	m	1	2.5	3.66371	n.a.
C2-C3	52	f	1	2.5	9.37144	n.a.
C2-C3	47	m	1	2.5	8.59988	n.a.
C2-C3	43	f	1	2.5	9.04546	n.a.
C3-C4	64	f	7	2.5	4.6561	1.4163
C3-C4	45	f	7	2.5	12.6687	2.9428
C3-C4	90	m	7	2.5	0.90756	0.66578
C3-C4	59	f	7	2.5	14.6394	2.2543
C3-C4	51	m	7	2.5	14.2531	n.a.
C3-C4	54	m	7	2.5	8.7934	0.99265
C3-C4	63	f	7	2.5	7.4721	0.46521
C3-C4	69	m	7	2.5	10.0707	0.21656
C3-C4	61	m	7	2.5	13.1669	n.a.
C3-C4	76	f	7	2.5	9.9634	0.25555
C3-C4	86	f	7	2.5	2.2889	0.9304
C3-C4	86	f	7	2.5	1.6788	0.78498
C4-C5	64	m	1	2.5	11.724	5.552
C4-C5	70	m	1	2.5	13.524	4.064
C4-C5	50	m	1	2.5	16.33	4.616
C4-C5	56	m	1	2.5	15.42	2.702
C4-C5	65	f	1	2.5	10.816	2.779
C4-C5	55	f	1	2.5	12.862	3.324
C4-C5	58	f	1	2.5	12.356	2.397
C4-C5	83	f	1	2.5	11.021	0.625
C4-C5	55	f	1	2.5	11.546	1.555
C4-C5	57	m	1	2.5	11.627	2.24
C4-C5	48	m	1	2.5	12.811	3.507
C4-C5	67	m	1	2.5	13.479	4.528
C4-C5	68	m	1	2.5	10.236	3.898
C4-C5	76	f	1	2.5	8.835	2.078
C4-C5	62	m	1	2.5	8.6	2.2
C4-C5	67	m	1	2.5	9.65716	n.a.
C4-C5	51	m	1	2.5	9.7	1.83
C4-C5	n.a.	n.a.	1	2.5	14.6371	n.a.
C4-C5	64	f	7	2.5	3.8016	1.1281
C4-C5	45	f	7	2.5	6.6158	1.4842
C4-C5	59	f	7	2.5	11.4364	1.6478
C4-C5	80	m	1	2.5	8.7	1.5923
C4-C5	59	m	1	2.5	9.8951	1.7031
C4-C5	80	f	1	2.5	14.1138	5.9435
C4-C5	51	m	7	2.5	11.9244	3.4984
C4-C5	54	m	7	2.5	7.3799	1.7112
C4-C5	63	f	7	2.5	4.6586	0.46173
C4-C5	69	m	7	2.5	11.3038	4.6754
C4-C5	76	f	7	2.5	5.252	0.6
C4-C5	86	f	7	2.5	4.9208	0.92947
C4-C5	51	m	1	2.5	10.9407	n.a.
C4-C5	52	f	1	2.5	11.6781	n.a.
C4-C5	47	m	1	2.5	13.592	n.a.
C4-C5	43	f	1	2.5	15.1584	n.a.
C4-C5	19	f	1	2.5	19.2381	n.a.
C4-C5	47	m	1	2.5	9.266	4.3386
C4-C5	42	m	1	2.5	10.4289	5.0998
C4-C5	28	f	1	2.5	18.8737	7.5597
C4-C5	26	m	1	2.5	18.7162	7.9512
C4-C5	28	m	1	2.5	15.559	7.7926
C5-C6	61	m	1	2.5	12.172	2.532
C5-C6	65	f	1	2.5	13.266	3.746
C5-C6	64	f	7	2.5	3.7999	1.1109
C5-C6	45	f	7	2.5	10.9307	2.9301
C5-C6	90	m	7	2.5	0.77972	0.28073
C5-C6	59	f	7	2.5	14.2616	3.4251
C5-C6	51	m	7	2.5	10.6533	3.1412
C5-C6	54	m	7	2.5	5.6238	1.4427
C5-C6	63	f	7	2.5	4.3614	1.097
C5-C6	69	m	7	2.5	8.0632	1.293
C5-C6	61	m	7	2.5	2.0069	0.82959
C5-C6	76	f	7	2.5	7.1769	n.a.
C5-C6	86	f	7	2.5	7.8854	1.3069
C6-C7	64	m	1	2.5	6.265	0.779
C6-C7	70	m	1	2.5	4.449	0.529
C6-C7	50	m	1	2.5	8.015	1.371
C6-C7	77	m	1	2.5	5.271	0.442
C6-C7	56	m	1	2.5	3.956	0.488
C6-C7	65	f	1	2.5	5.404	0.708
C6-C7	58	f	1	2.5	11.772	2.848
C6-C7	55	f	1	2.5	6.553	0.679
C6-C7	57	m	1	2.5	5.967	0.778
C6-C7	64	m	1	2.5	3.422	0.594
C6-C7	76	f	1	2.5	4.976	0.364
C6-C7	79	f	1	2.5	4.738	0.486
C6-C7	65	m	1	2.5	7.9	1.01
C6-C7	62	m	1	2.5	5.4	0.6
C6-C7	n.a.	n.a.	1	2.5	5.7888	n.a.
C6-C7	64	f	7	2.5	7.6778	3.2313
C6-C7	90	m	7	2.5	1.8865	0.58857
C6-C7	80	m	1	2.5	7.5	1.2887
C6-C7	80	f	1	2.5	6.6696	1.2885
C6-C7	51	m	7	2.5	4.5802	2.7795
C6-C7	54	m	7	2.5	10.47	3.9069
C6-C7	63	f	7	2.5	2.002	0.0926
C6-C7	69	m	7	2.5	5.8582	0.89416
C6-C7	61	m	7	2.5	3.581	2.1197
C6-C7	76	f	7	2.5	1.5642	n.a.
C6-C7	86	f	7	2.5	0.68311	n.a.
C6-C7	86	f	7	2.5	4.441	0.33226
C6-C7	51	m	1	2.5	4.61815	n.a.
C6-C7	59	f	1	2.5	6.03425	n.a.
C6-C7	52	f	1	2.5	4.90996	n.a.
C6-C7	47	m	1	2.5	9.26966	n.a.
C6-C7	43	f	1	2.5	5.21182	n.a.
C7-T1	56	m	1	2.5	7.5303	1.5821
C7-T1	57	f	1	2.5	6.7254	1.81
C7-T1	37	m	1	2.5	4.0979	0.26834
C7-T1	46	m	1	2.5	4.8562	0.70438
C7-T1	58	m	1	2.5	3.7409	0.5132
C7-T1	74	m	1	2.5	4.6304	1.2214
T1-T2	43	f	1	5.0	11.2626	1.6653
T1-T2	40	m	1	5.0	11.5986	1.7834
T1-T2	46	f	1	5.0	12.8088	2.2358
T1-T2	60	m	1	5.0	7.6567	1.2286
T1-T2	58	f	1	5.0	10.5523	2.0291
T1-T2	53	f	1	5.0	7.7588	1.8521
T1-T2	52	m	1	5.0	8.1723	2.6294
T1-T2	40	m	1	5.0	8.9054	n.a.
T1-T2	68	m	1	5.0	6.6516	0.6664
T1-T2	57	m	1	5.0	8.4221	0.86369
T1-T2	57	m	1	5.0	5.906	1.0251
T1-T2	55	m	1	5.0	9.6927	1.6474
T1-T2	60	m	1	5.0	6.627	1.647
T2-T3	79	m	1	5.0	6.0661	1.4146
T2-T3	66	f	1	5.0	3.6187	0.86242
T2-T3	56	m	1	5.0	9.547	2.3001
T2-T3	57	f	1	5.0	7.0041	2.7263
T2-T3	37	m	1	5.0	10.8342	1.1948
T2-T3	46	m	1	5.0	11.9347	2.2881
T2-T3	58	m	1	5.0	1.7987	0.31493
T3-T4	54	m	1	5.0	10.682	1.9834
T3-T4	60	m	1	5.0	7.883	1.3309
T3-T4	58	f	1	5.0	7.2232	1.7391
T3-T4	59	f	1	5.0	11.4379	2.4968
T3-T4	53	f	1	5.0	7.9847	1.5078
T3-T4	45	m	1	5.0	12.1964	2.4496
T3-T4	52	m	1	5.0	8.907	1.953
T3-T4	40	m	1	5.0	7.8604	2.1553
T3-T4	68	m	1	5.0	6.5299	0.8012
T3-T4	57	m	1	5.0	8.0451	1.4802
T3-T4	55	m	1	5.0	6.5759	1.3217
T3-T4	57	m	1	5.0	2.0304	0.22876
T3-T4	55	m	1	5.0	2.5495	0.27371
T3-T4	60	m	1	5.0	10.0315	2.8348
T4-T5	43	f	1	5.0	13.6323	3.5704
T4-T5	54	f	1	5.0	7.4364	1.4393
T4-T5	66	f	1	5.0	5.679	1.3184
T4-T5	46	f	1	5.0	8.6475	1.4476
T4-T5	56	m	1	5.0	9.1962	1.9945
T4-T5	57	f	1	5.0	10.462	2.5126
T4-T5	63	f	1	5.0	7.6976	2.2032
T4-T5	44	f	1	5.0	10.1554	2.7136
T5-T6	80	f	1	5.0	10.5896	3.0879
T5-T6	54	m	1	5.0	12.5437	3.0916
T5-T6	60	m	1	5.0	6.6526	1.5742
T5-T6	58	f	1	5.0	8.2752	1.126
T5-T6	53	f	1	5.0	9.0026	1.7973
T5-T6	71	f	1	5.0	9.275	2.0415
T5-T6	52	m	1	5.0	9.2972	2.2728
T5-T6	40	m	1	5.0	8.704	1.7456
T5-T6	68	m	1	5.0	4.9834	1.2244
T5-T6	57	m	1	5.0	6.2863	0.90994
T5-T6	55	m	1	5.0	6.8229	1.2317
T5-T6	57	m	1	5.0	5.4232	0.66126
T5-T6	60	m	1	5.0	9.5345	2.1402
T6-T7	59	m	1	5.0	7.4739	1.7888
T6-T7	54	f	1	5.0	10.3259	1.5949
T6-T7	46	f	1	5.0	9.7271	2.1155
T6-T7	56	m	1	5.0	7.0039	1.5273
T6-T7	44	f	1	5.0	9.6265	1.375
T6-T7	55	m	1	5.0	9.312	1.9028
T6-T7	57	f	1	5.0	7.6164	1.5485
T6-T7	54	f	1	5.0	8.4966	1.9247
T6-T7	65	f	1	5.0	11.036	3.0263
T6-T7	50	f	1	5.0	9.9776	n.a.
T6-T7	57	f	1	5.0	5.789	0.712
T7-T8	50	m	1	5.0	4.1413	0.54685
T7-T8	65	m	1	5.0	8.094	1.8119
T7-T8	66	f	1	5.0	5.9191	1.242
T7-T8	60	m	1	5.0	7.117	1.3421
T7-T8	58	f	1	5.0	9.3828	1.5017
T7-T8	53	f	1	5.0	7.5242	1.0879
T7-T8	71	f	1	5.0	8.6739	1.6268
T7-T8	76	f	1	5.0	7.4825	1.4117
T7-T8	52	m	1	5.0	6.998	1.631
T7-T8	40	m	1	5.0	8.6472	1.8842
T7-T8	68	m	1	5.0	8.3681	n.a.
T7-T8	55	m	1	5.0	6.2705	0.53461
T7-T8	57	m	1	5.0	3.4544	0.32364
T7-T8	55	m	1	5.0	7.7428	1.088
T7-T8	60	m	1	5.0	6.0791	1.5929
T8-T9	54	m	1	5.0	8.879	1.5953
T8-T9	54	f	1	5.0	7.5051	1.3866
T8-T9	46	f	1	5.0	12.0432	2.5008
T8-T9	56	m	1	5.0	6.7131	1.2644
T8-T9	46	m	1	5.0	6.2691	1.1065
T8-T9	51	m	1	5.0	6.9404	1.084
T9-T10	75	f	1	5.0	7.8894	1.5613
T9-T10	50	m	1	5.0	6.0191	1.2266
T9-T10	65	m	1	5.0	6.7677	1.3417
T9-T10	62	f	1	5.0	9.3006	1.3358
T9-T10	57	f	1	5.0	9.4653	2.4005
T9-T10	71	f	1	5.0	11.1676	n.a.
T9-T10	52	m	1	5.0	6.1195	1.1634
T9-T10	40	m	1	5.0	7.5474	1.8128
T9-T10	68	m	1	5.0	6.7033	1.3202
T9-T10	57	m	1	5.0	3.2702	0.39988
T9-T10	55	m	1	5.0	2.8605	0.31063
T9-T10	57	m	1	5.0	4.1271	0.7729
T9-T10	55	m	1	5.0	6.388	1.1472
T9-T10	60	m	1	5.0	6.3196	0.97496
T10-T11	54	m	1	5.0	8.039	1.2371
T10-T11	60	m	1	5.0	4.8063	0.65444
T10-T11	51	m	1	5.0	5.0772	0.67613
T10-T11	63	f	1	5.0	7.6733	1.0889
T10-T11	69	m	1	5.0	5.3449	0.50339
T10-T11	44	f	1	5.0	7.4375	0.6077
T10-T11	55	m	1	5.0	4.6966	0.36189
T10-T11	57	f	1	5.0	4.857	0.38651
T10-T11	54	f	1	5.0	8.838	2.0648
T10-T11	65	f	1	5.0	8.7096	1.8926
T10-T11	50	f	1	5.0	6.2832	0.78243
T10-T11	57	f	1	5.0	5.4847	1.3843
T11-T12	49	f	1	5.0	4.529	0.5329
T11-T12	59	m	1	5.0	3.2898	0.60967
T11-T12	65	m	1	5.0	3.6108	0.41957
T11-T12	62	f	1	5.0	4.7019	0.51413
T11-T12	57	f	1	5.0	8.2475	1.7131
T11-T12	71	f	1	5.0	5.8613	0.8496
T11-T12	52	m	1	5.0	8.2832	n.a.
T11-T12	40	m	1	5.0	5.0007	0.72261
T11-T12	68	m	1	5.0	3.4346	0.49382
T11-T12	57	m	1	5.0	1.8189	0.12354
T11-T12	55	m	1	5.0	2.5138	0.3192
T11-T12	57	m	1	5.0	2.1967	0.28495
T11-T12	55	m	1	5.0	4.5877	0.28834
T11-T12	60	m	1	5.0	5.4574	0.31329
T12-L1	92	f	1	7.5	6.3439	n.a.
T12-L1	n.a.	n.a.	5	7.5	0.68828	0.1
T12-L1	n.a.	n.a.	5	7.5	1.3	0.5735
T12-L1	n.a.	n.a.	5	7.5	1	0.1
T12-L1	n.a.	n.a.	5	7.5	0.98297	0.1
T12-L1	32	m	5	7.5	3	0.1
T12-L1	22	m	5	7.5	2.4106	0.2
T12-L1	60	m	6	7.5	4.308	0.5613
T12-L1	66	m	6	7.5	2.268	0.14317
T12-L1	59	m	6	7.5	1.425	0.47569
T12-L1	58	m	6	7.5	4.91	0.21413
T12-L1	62	m	6	7.5	1.866	0.91555
L1-L2	18	m	4	7.5	1.6	0.229
L1-L2	18	m	4	7.5	1.31	0.00612
L1-L2	31	m	4	7.5	2.22	0.19029
L1-L2	33	m	4	7.5	1.7	0.0841
L1-L2	22	m	4	7.5	1.67	0.212
L1-L2	74	m	4	7.5	2.08	0.2
L1-L2	69	m	4	7.5	3.83	0.484
L1-L2	74	f	4	7.5	3.6	0.523
L1-L2	68	m	4	7.5	2.53	0.179
L1-L2	n.a.	n.a.	5	7.5	0.50568	0.1
L1-L2	n.a.	n.a.	5	7.5	1.3	0.29156
L1-L2	n.a.	n.a.	5	7.5	1.2	0.1
L1-L2	n.a.	n.a.	5	7.5	1.3	0.1
L1-L2	32	m	5	7.5	1.7	0.18425
L1-L2	22	m	5	7.5	2.5906	0.1
L1-L2	57	m	4	7.5	3.4971	0.52005
L1-L2	55	m	4	7.5	1.2	0
L1-L2	59	f	4	7.5	1.5587	0.75672
L1-L2	67	m	4	7.5	4.5	0.1
L1-L2	70	m	4	7.5	4.2438	0.31463
L1-L2	57	m	4	7.5	2.4521	0.31997
L1-L2	57	f	1	7.5	5.0841	0.58523
L1-L2	68	m	5	7.5	5.2394	0.22484
L1-L2	60	m	6	7.5	4.106	0.071781
L1-L2	34	m	5	7.5	2.4495	0.9039
L1-L2	57	f	5	7.5	2.9117	0.10285
L1-L2	54	f	5	7.5	6.0262	0.22516
L1-L2	52	f	5	7.5	3.8741	0.63635
L1-L2	56	f	5	7.5	3.1098	0.37777
L1-L2	44	f	5	7.5	2.9479	0.37337
L1-L2	49	m	5	7.5	2.9293	0.22891
L1-L2	59	f	5	7.5	2.0665	0.46178
L1-L2	66	m	6	7.5	2.095	0.23419
L1-L2	58	m	6	7.5	2.023	n.a.
L1-L2	62	m	6	7.5	1.335	n.a.
L1-L2	60	f	6	7.5	2.496	n.a.
L1-L2	86	f	5	7.5	2.2205	0.33706
L2-L3	45	m	4	7.5	2.398	0.159
L2-L3	44	m	1	7.5	6.1527	0.95239
L2-L3	18	m	4	7.5	2.66	0.289
L2-L3	18	m	4	7.5	3.58	0.286
L2-L3	31	m	4	7.5	1.77	0.277
L2-L3	33	m	4	7.5	1.67	n.a.
L2-L3	22	m	4	7.5	2.55	0.287
L2-L3	74	m	4	7.5	2.84	0.502
L2-L3	58	f	4	7.5	3.92	0.288
L2-L3	69	m	4	7.5	3.62	0.189
L2-L3	72	m	1	7.5	4.04	0.342
L2-L3	60	m	1	7.5	3.41	0.197
L2-L3	74	f	4	7.5	5.15	0.709
L2-L3	72	m	1	7.5	6.37	0.547
L2-L3	48	f	1	7.5	3.56	0.298
L2-L3	48	m	1	7.5	2.78	0.139
L2-L3	85	f	4	7.5	3.754	0.281
L2-L3	82	f	4	7.5	4.522	0.535
L2-L3	83	f	4	7.5	5.949	0.891
L2-L3	74	m	4	7.5	3.238	0.291
L2-L3	88	f	4	7.5	3.565	0.467
L2-L3	42	f	1	7.5	5.866	0.975
L2-L3	24	m	1	7.5	6.503	0.843
L2-L3	26	m	1	7.5	7.111	1.027
L2-L3	41	m	1	7.5	5.097	1.095
L2-L3	26	m	1	7.5	5.752	1.438
L2-L3	32	m	1	7.5	4.471	0.869
L2-L3	40	m	1	7.5	3.548	0.765
L2-L3	38	m	1	7.5	5.928	1.115
L2-L3	42	f	1	7.5	4.619	1.064
L2-L3	49	m	1	7.5	5.592	1.259
L2-L3	29	m	1	7.5	7.052	0.993
L2-L3	99	f	4	7.5	4.813	0.792
L2-L3	48	f	1	7.5	4.23	0.392
L2-L3	68	m	4	7.5	3.87	0.661
L2-L3	49	m	1	7.5	4.8164	0.79974
L2-L3	71	m	1	7.5	5.55	0.355
L2-L3	68	f	1	7.5	5.14	0.647
L2-L3	40	f	1	7.5	4	0.378
L2-L3	45	f	1	7.5	5.56	0.534
L2-L3	67	f	1	7.5	8.08	1.36
L2-L3	76	m	1	7.5	4.67	0.347
L2-L3	65	m	1	7.5	6.23	0.63
L2-L3	77	m	1	7.5	3.44	0.422
L2-L3	54	m	1	7.5	3.4281	0.46508
L2-L3	64	m	1	7.5	3.67	0.392
L2-L3	51	m	1	7.5	2.9805	0.42482
L2-L3	54	m	1	7.5	3.3741	0.30512
L2-L3	57	f	1	7.5	4.55	0.528
L2-L3	49	f	1	7.5	3.63	0.335
L2-L3	43	f	1	7.5	3.86	0.292
L2-L3	55	m	1	7.5	6.9144	1.5269
L2-L3	71	m	1	7.5	5.3727	1.272
L2-L3	51	m	1	7.5	2.3	n.a.
L2-L3	36	m	1	7.5	1.5	0.501
L2-L3	33	m	1	7.5	2.8	0.4
L2-L3	34	m	1	7.5	1.5	0.529
L2-L3	59	m	1	7.5	4.5	0.1
L2-L3	43	m	1	7.5	2.2	0.5
L2-L3	n.a.	n.a.	3	7.5	0.49812	0.1
L2-L3	n.a.	n.a.	3	7.5	1.3	0.13074
L2-L3	n.a.	n.a.	3	7.5	1.1	0.24067
L2-L3	n.a.	n.a.	3	7.5	0.8	0.2
L2-L3	n.a.	n.a.	1	7.5	3.7744	0.71473
L2-L3	32	m	3	7.5	0.98457	0.1
L2-L3	22	m	3	7.5	2.5	0.22447
L2-L3	62	m	1	7.5	8.3909	n.a.
L2-L3	56	m	1	7.5	5.1888	0.95067
L2-L3	40	m	1	7.5	3.8962	0.27695
L2-L3	19	m	1	7.5	5.9412	0.95689
L2-L3	45	m	1	7.5	4.8862	0.48172
L2-L3	57	m	4	7.5	7.2	0.74126
L2-L3	55	m	4	7.5	1.6578	n.a.
L2-L3	59	f	4	7.5	1.5	0.1
L2-L3	51	m	1	7.5	4.2233	0.47189
L2-L3	67	m	4	7.5	7.3286	1.3498
L2-L3	70	m	4	7.5	2.3623	0.2
L2-L3	57	f	4	7.5	2.6479	0.2
L2-L3	56	m	1	7.5	3.9202	0.47734
L2-L3	68	m	1	7.5	7.7737	1.235
L2-L3	50	f	1	7.5	5.0578	0.50455
L2-L3	58	f	1	7.5	5.2608	0.49206
L2-L3	46	f	1	7.5	6.711	0.80075
L2-L3	61	f	1	7.5	8.186	1.1768
L2-L3	28	f	1	7.5	3.3713	0.31217
L2-L3	20	m	1	7.5	5.5199	0.58437
L2-L3	41	m	1	7.5	4.8016	0.6808
L2-L3	59	m	1	7.5	4.3354	0.41729
L2-L3	57	m	1	7.5	3.0243	0.27286
L2-L3	29	m	1	7.5	3.719	0.29617
L2-L3	65	m	1	7.5	3.7683	0.2939
L2-L3	49	f	1	7.5	5.4462	0.5151
L2-L3	71	f	1	7.5	5.6452	0.58134
L2-L3	55	m	1	7.5	3.5937	0.43677
L2-L3	52	m	1	7.5	3.3933	0.34008
L2-L3	74	m	1	7.5	4.948	0.59496
L2-L3	50	m	1	7.5	6.9936	0.61221
L2-L3	85	f	1	7.5	3.8649	0.38524
L2-L3	78	m	1	7.5	6.1494	0.85055
L2-L3	88	f	1	7.5	6.5137	0.9816
L2-L3	76	f	1	7.5	7.6099	0.87805
L2-L3	53	m	1	7.5	8.3046	0.98037
L2-L3	56	m	1	7.5	8.1501	1.1069
L2-L3	46	f	1	7.5	4.5195	0.34002
L2-L3	44	m	1	7.5	3.9539	0.43839
L2-L3	60	m	1	7.5	4.715	0.51127
L2-L3	60	f	1	7.5	4.8425	0.52153
L2-L3	78	f	1	7.5	7.0644	n.a.
L2-L3	n.a.	n.a.	1	7.5	5.701	0.48977
L2-L3	54	m	1	7.5	3.6117	0.35558
L2-L3	43	m	1	7.5	5.5938	0.561
L2-L3	57	m	1	7.5	3.2449	0.20008
L2-L3	66	f	1	7.5	3.3093	0.27531
L2-L3	47	m	1	7.5	3.7019	0.22263
L2-L3	60	f	1	7.5	5.1898	0.30741
L2-L3	59	m	1	7.5	5.8942	0.61495
L2-L3	64	m	1	7.5	5.5042	0.65754
L2-L3	31	m	1	7.5	3.5314	0.23898
L2-L3	70	n.a.	1	7.5	3.8009	0.32156
L2-L3	80	n.a.	1	7.5	5.5361	0.68479
L2-L3	80	m	1	7.5	3.9718	0.24931
L2-L3	70	m	1	7.5	2.8837	0.20632
L2-L3	83	f	1	7.5	6.9315	1.5442
L2-L3	52	m	1	7.5	3.7732	0.36393
L2-L3	31	f	1	7.5	4.738	0.37847
L2-L3	49	m	1	7.5	4.2056	0.44731
L2-L3	76	f	1	7.5	7.0285	1.1042
L2-L3	64	m	1	7.5	3.2136	0.47409
L2-L3	51	f	1	7.5	3.7196	0.30302
L2-L3	86	f	1	7.5	5.0626	0.49577
L2-L3	79	f	1	7.5	5.8223	0.62669
L2-L3	72	m	1	7.5	6.1109	0.77143
L2-L3	68	m	5	7.5	4.6409	n.a.
L2-L3	60	m	6	7.5	2.795	0.6732
L2-L3	34	m	5	7.5	4.7517	0.57598
L2-L3	62	m	1	7.5	3.6598	0.51799
L2-L3	57	f	5	7.5	2.857	0.48378
L2-L3	54	f	5	7.5	2.9348	0.3275
L2-L3	52	f	5	7.5	3.6431	0.19743
L2-L3	56	f	5	7.5	5.531	0.79803
L2-L3	44	f	5	7.5	1.9238	0.17884
L2-L3	49	m	5	7.5	1.2568	0.29899
L2-L3	48	f	3	7.5	6.4668	1.0549
L2-L3	59	f	5	7.5	5.9369	1.0925
L2-L3	36	m	3	7.5	2.5396	0.54669
L2-L3	32	m	3	7.5	1.1005	0.16095
L2-L3	68	f	3	7.5	5.177	0.83246
L2-L3	71	m	3	7.5	4.0644	1.0332
L2-L3	46	m	3	7.5	3.3079	0.74465
L2-L3	55	m	1	7.5	5.5126	0.62345
L2-L3	41	m	1	7.5	1.4811	0.040914
L2-L3	43	m	1	7.5	6.7525	0.77282
L2-L3	66	m	6	7.5	3.928	0.33891
L2-L3	59	m	6	7.5	1.144	0.17399
L2-L3	62	m	6	7.5	3.384	0.36919
L2-L3	60	f	6	7.5	3.409	0.53149
L2-L3	63	f	6	7.5	7.19	1.521
L2-L3	49	m	1	7.5	2.2142	1.433
L2-L3	26	m	1	7.5	1.3132	0.95969
L2-L3	40	m	1	7.5	1.49447	0
L2-L3	86	f	5	7.5	2.5033	0.6461
L2-L3	19	n.a.	1	7.5	1.77487	0.15093
L2-L3	26	m	1	7.5	2.5095	0.19541
L2-L3	31	m	1	7.5	1.30178	0
L2-L3	24	f	1	7.5	1.5477	0.04559
L3-L4	87	n.a.	1	7.5	6.5104	1.0965
L3-L4	45	m	4	7.5	2.988	0.004
L3-L4	18	m	4	7.5	2.29	0.224
L3-L4	18	m	4	7.5	1.03	0.114
L3-L4	31	m	4	7.5	1.67	n.a.
L3-L4	33	m	4	7.5	1.77	0.0886
L3-L4	22	m	4	7.5	3.12	0.258
L3-L4	74	m	4	7.5	2.22	1.2
L3-L4	58	f	4	7.5	5.09	0.482
L3-L4	69	m	4	7.5	3.76	0.888
L3-L4	74	f	4	7.5	5.05	0.266
L3-L4	85	f	4	7.5	5.356	1.086
L3-L4	82	f	4	7.5	4.578	0.712
L3-L4	83	f	4	7.5	3.106	0.264
L3-L4	74	m	4	7.5	4.846	1.002
L3-L4	88	f	4	7.5	3.999	0.528
L3-L4	99	f	4	7.5	3.642	0.338
L3-L4	56	f	1	7.5	6.27	0.665
L3-L4	68	m	4	7.5	3.04	0.547
L3-L4	86	f	1	7.5	5.3944	0.81505
L3-L4	51	m	1	7.5	2.71	0.275
L3-L4	51	m	1	7.5	2.8	n.a.
L3-L4	59	m	1	7.5	5.2	0.7
L3-L4	36	m	1	7.5	0.8	0.5
L3-L4	33	m	1	7.5	1.6	0.7
L3-L4	34	m	1	7.5	1.8	0.5
L3-L4	59	m	1	7.5	2.4	0.4
L3-L4	65	m	1	7.5	4.48	0.273
L3-L4	43	m	1	7.5	2.6	0.7
L3-L4	64	f	1	7.5	5.13	0.5
L3-L4	n.a.	n.a.	3	7.5	2.0821	0.30497
L3-L4	n.a.	n.a.	3	7.5	1.3	0.3
L3-L4	n.a.	n.a.	3	7.5	1	0.2
L3-L4	50	n.a.	1	7.5	3.99	0.388
L3-L4	n.a.	n.a.	3	7.5	0.9	0.2
L3-L4	n.a.	n.a.	3	7.5	3.9	0.7
L3-L4	65	m	1	7.5	6.47	0.71
L3-L4	54	f	3	7.5	2.7	0.6
L3-L4	66	f	1	7.5	7.0617	1.8606
L3-L4	32	m	3	7.5	1.2	0.13878
L3-L4	37	m	3	7.5	1.7084	0.3
L3-L4	49	f	3	7.5	5.5	1.2
L3-L4	49	f	3	7.5	0.8	0.4
L3-L4	22	m	3	7.5	2.6433	0.3
L3-L4	50	m	1	7.5	2.3291	0.26734
L3-L4	44	m	3	7.5	2.5	0.6
L3-L4	61	f	1	7.5	2.5486	0.46426
L3-L4	46	f	4	7.5	2	0.12144
L3-L4	56	m	4	7.5	6.8545	1.106
L3-L4	57	m	4	7.5	4.1	0.61563
L3-L4	56	f	4	7.5	4.8	0.2
L3-L4	72	m	4	7.5	2.3946	0.13402
L3-L4	60	m	4	7.5	6.659	1.656
L3-L4	57	m	4	7.5	3.3	0.1
L3-L4	55	m	4	7.5	1.8383	n.a.
L3-L4	59	f	4	7.5	3	0.1
L3-L4	67	m	4	7.5	6.2	0.60235
L3-L4	70	m	4	7.5	2.9815	0.28746
L3-L4	57	f	4	7.5	3.5821	0.31895
L3-L4	86	f	1	7.5	6.0267	0.62205
L3-L4	79	m	1	7.5	6.2558	1.4291
L3-L4	60	m	1	7.5	6.39	1.4372
L3-L4	68	m	5	7.5	5.8545	n.a.
L3-L4	47	m	3	7.5	4.3598	1.1053
L3-L4	60	m	6	7.5	1.584	0.39057
L3-L4	34	m	5	7.5	1.7304	0
L3-L4	57	f	5	7.5	2.3362	0.36259
L3-L4	54	f	5	7.5	6.2321	1.3363
L3-L4	52	f	5	7.5	6.0475	0.8777
L3-L4	56	f	5	7.5	3.4136	0.42204
L3-L4	44	f	5	7.5	2.5655	0.21449
L3-L4	49	m	5	7.5	4.4962	0.67979
L3-L4	48	f	3	7.5	5.5432	0.72159
L3-L4	36	m	3	7.5	1.3103	0.23053
L3-L4	72	f	1	7.5	2.991	0.20054
L3-L4	32	m	3	7.5	0.94334	0.097756
L3-L4	68	f	3	7.5	2.7819	0.36136
L3-L4	68	m	1	7.5	1.4418	0.060657
L3-L4	71	m	3	7.5	2.1128	0.34665
L3-L4	61	f	1	7.5	5.5081	0.34909
L3-L4	46	m	3	7.5	1.9015	0.3909
L3-L4	58	f	1	7.5	6.5379	0.95404
L3-L4	41	m	1	7.5	1.7519	0.23889
L3-L4	40	m	3	7.5	5.2648	0.74397
L3-L4	n.a.	n.a.	1	7.5	4.092	0.074544
L3-L4	66	m	6	7.5	2.901	0.52782
L3-L4	59	m	6	7.5	3.079	0.44864
L3-L4	58	m	6	7.5	2.585	0.0019927
L3-L4	62	m	6	7.5	4.925	0.52941
L3-L4	60	f	6	7.5	2.175	0.33052
L3-L4	63	f	6	7.5	4.7	0.92504
L3-L4	86	f	5	7.5	2.3123	0.7515
L3-L4	53	m	1	7.5	1.77549	0
L3-L4	26	m	1	7.5	1.2088	n.a.
L4-L5	82	m	1	7.5	4.936	0.626
L4-L5	76	n.a.	1	7.5	6.981	1.188
L4-L5	45	m	4	7.5	4.758	0.44
L4-L5	18	m	4	7.5	2.73	0.456
L4-L5	18	m	4	7.5	2.89	0.368
L4-L5	31	m	4	7.5	3.8	n.a.
L4-L5	33	m	4	7.5	4.13	0.929
L4-L5	22	m	4	7.5	4.05	1.49
L4-L5	n.a.	n.a.	1	7.5	7.3543	1.1022
L4-L5	74	m	4	7.5	2.3	n.a.
L4-L5	58	f	4	7.5	5.61	0.829
L4-L5	69	m	4	7.5	1.79	n.a.
L4-L5	43	m	1	7.5	7.427	1.283
L4-L5	72	f	1	7.5	6.619	0.47
L4-L5	65	f	1	7.5	4.629	0.693
L4-L5	60	m	1	7.5	3.808	0.38
L4-L5	74	f	4	7.5	4.04	0.412
L4-L5	72	m	1	7.5	4.81	0.474
L4-L5	48	f	1	7.5	4.236	0.417
L4-L5	48	m	1	7.5	4.134	0.922
L4-L5	42	f	1	7.5	3.536	0.201
L4-L5	85	f	4	7.5	3.486	0.36
L4-L5	82	f	4	7.5	4.306	0.473
L4-L5	83	f	4	7.5	5.495	0.931
L4-L5	74	m	4	7.5	4.369	0.81
L4-L5	n.a.	n.a.	1	7.5	5.2738	1.1507
L4-L5	88	f	4	7.5	3.71	0.692
L4-L5	42	f	1	7.5	5.608	1.283
L4-L5	24	m	1	7.5	5.206	0.633
L4-L5	26	m	1	7.5	8.85	1.281
L4-L5	41	m	1	7.5	4.312	0.347
L4-L5	26	m	1	7.5	6.866	1.258
L4-L5	32	m	1	7.5	7.766	1.192
L4-L5	40	m	1	7.5	6.102	1.464
L4-L5	38	m	1	7.5	4.617	0.982
L4-L5	42	f	1	7.5	4.288	1.184
L4-L5	49	m	1	7.5	6.774	1.092
L4-L5	28	m	1	7.5	5.387	0.769
L4-L5	43	m	1	7.5	2.727	0.394
L4-L5	76	f	1	7.5	5.62	0.561
L4-L5	77	m	1	7.5	4.16	0.298
L4-L5	99	f	4	7.5	7.044	1.744
L4-L5	67	f	1	7.5	5.79	0.812
L4-L5	68	m	4	7.5	3.12	n.a.
L4-L5	49	m	1	7.5	4.741	0.413
L4-L5	69	f	1	7.5	4.15	0.504
L4-L5	45	f	1	7.5	4.54	0.343
L4-L5	67	f	1	7.5	7.734	1.109
L4-L5	62	m	1	7.5	4.32	0.351
L4-L5	80	f	1	7.5	6.25	0.65
L4-L5	77	m	1	7.5	6.31	1.24
L4-L5	54	m	1	7.5	3.665	0.202
L4-L5	64	m	1	7.5	6.011	0.326
L4-L5	57	m	1	7.5	6.329	0.658
L4-L5	51	m	1	7.5	3.792	0.192
L4-L5	54	m	1	7.5	2.781	0.175
L4-L5	57	f	1	7.5	6.976	0.773
L4-L5	49	f	1	7.5	3.36	0.098
L4-L5	43	f	1	7.5	4.251	0.067
L4-L5	39	m	1	7.5	3.9552	0.25357
L4-L5	67	m	1	7.5	3.11	0.31184
L4-L5	51	m	1	7.5	2.5	n.a.
L4-L5	36	m	1	7.5	1.2	0.5
L4-L5	33	m	1	7.5	5.3	0.7
L4-L5	34	m	1	7.5	2.1	0.6
L4-L5	59	m	1	7.5	2.3	0.8
L4-L5	43	m	1	7.5	7.8	0.5
L4-L5	79	f	1	7.5	5.1419	0.56972
L4-L5	50	m	1	7.5	4.77	0.64564
L4-L5	87	f	1	7.5	5.2125	0.594
L4-L5	n.a.	n.a.	3	7.5	2.8802	0.5
L4-L5	n.a.	n.a.	3	7.5	2.9642	0.8
L4-L5	n.a.	n.a.	3	7.5	4.1	0.71086
L4-L5	n.a.	n.a.	3	7.5	1.3566	0.36948
L4-L5	n.a.	n.a.	1	7.5	6.9801	0.87711
L4-L5	42	m	3	7.5	2.5	0.6187
L4-L5	54	f	3	7.5	1.863	0.4
L4-L5	32	m	3	7.5	4.7155	0.58125
L4-L5	37	m	3	7.5	2.2833	0.4
L4-L5	49	f	3	7.5	5.3407	1.1
L4-L5	49	f	3	7.5	1.6677	0.66557
L4-L5	22	m	3	7.5	3.2	0.53804
L4-L5	44	m	3	7.5	1.6	0.6
L4-L5	63	m	1	7.5	5.6398	1.1143
L4-L5	62	m	1	7.5	5.0909	0.75319
L4-L5	56	m	1	7.5	6.3446	1.3194
L4-L5	40	m	1	7.5	4.1193	0.26263
L4-L5	45	m	1	7.5	4.5308	0.43394
L4-L5	46	f	4	7.5	3.2	0.3
L4-L5	56	m	4	7.5	8.0681	1.6
L4-L5	57	m	4	7.5	3.3	0.6
L4-L5	56	f	4	7.5	5.6	0.9367
L4-L5	82	f	1	7.5	6.485	0.86847
L4-L5	72	m	4	7.5	3.5054	0.57264
L4-L5	60	m	4	7.5	5.3	0.9
L4-L5	58	f	1	7.5	7.3491	1.0987
L4-L5	48	f	1	7.5	5.6829	0.83507
L4-L5	57	m	4	7.5	6.5	0.27474
L4-L5	57	m	1	7.5	5.1587	0.61686
L4-L5	55	m	4	7.5	4.1	0.59072
L4-L5	58	f	1	7.5	6.3527	0.69571
L4-L5	59	f	4	7.5	2.3	0.13843
L4-L5	67	m	4	7.5	3.5714	0.13655
L4-L5	38	m	1	7.5	2.4682	0.29154
L4-L5	70	m	4	7.5	3.0438	0.31699
L4-L5	48	m	1	7.5	3.7974	0.36559
L4-L5	78	m	1	7.5	5.5646	1.1389
L4-L5	57	m	4	7.5	4.9821	0.63268
L4-L5	79	f	1	7.5	7.8952	1.5637
L4-L5	56	m	1	7.5	6.1997	1.0722
L4-L5	68	m	1	7.5	7.5	1.2277
L4-L5	62	m	3	7.5	2.1928	0.3
L4-L5	74	m	3	7.5	4.7	0.82282
L4-L5	60	m	3	7.5	3.8942	0.67501
L4-L5	66	m	3	7.5	3.2376	0.7
L4-L5	56	f	1	7.5	5.7599	0.67419
L4-L5	56	f	3	7.5	5.3	0.98955
L4-L5	47	f	3	7.5	3	0.47009
L4-L5	46	f	1	7.5	4.2721	0.38772
L4-L5	28	f	1	7.5	5.0301	0.56857
L4-L5	59	m	1	7.5	4.2014	0.27994
L4-L5	57	m	1	7.5	3.8789	0.34807
L4-L5	29	m	1	7.5	5.9071	0.59964
L4-L5	65	m	1	7.5	7.7227	0.81305
L4-L5	46	m	1	7.5	7.7148	0.89065
L4-L5	73	m	1	7.5	7.1245	1.6213
L4-L5	69	f	1	7.5	8.071	0.86692
L4-L5	81	f	1	7.5	4.4566	0.63565
L4-L5	67	m	1	7.5	4.754	0.4924
L4-L5	86	f	1	7.5	5.1835	0.68403
L4-L5	55	m	1	7.5	6.2142	0.96782
L4-L5	52	m	1	7.5	3.6934	0.56672
L4-L5	51	m	1	7.5	4.4327	0.35737
L4-L5	80	f	1	7.5	6.9363	0.86395
L4-L5	63	f	1	7.5	6.423	0.83825
L4-L5	78	f	1	7.5	7.5177	1.0155
L4-L5	44	f	1	7.5	5.6134	0.70992
L4-L5	45	m	1	7.5	4.879	0.51567
L4-L5	72	m	1	7.5	5.5168	0.65903
L4-L5	61	m	1	7.5	7.2518	1.3311
L4-L5	78	m	1	7.5	8.157	1.1858
L4-L5	88	f	1	7.5	4.4008	0.41133
L4-L5	76	f	1	7.5	5.5848	0.50496
L4-L5	53	m	1	7.5	8.2463	n.a.
L4-L5	56	m	1	7.5	6.1405	1.1558
L4-L5	46	f	2	7.5	3.2242	0.22828
L4-L5	44	m	1	7.5	5.5975	0.69264
L4-L5	58	m	1	7.5	5.7815	0.69056
L4-L5	60	m	1	7.5	4.5447	0.53478
L4-L5	60	f	1	7.5	7.1527	1.1303
L4-L5	n.a.	n.a.	1	7.5	5.8044	0.88114
L4-L5	57	f	2	7.5	3.8088	0.30999
L4-L5	54	m	2	7.5	3.2368	0.57864
L4-L5	43	m	1	7.5	2.4315	0.28869
L4-L5	79	m	1	7.5	4.5808	0.46308
L4-L5	53	f	1	7.5	8.8608	2.1245
L4-L5	57	m	1	7.5	5.7439	0.55055
L4-L5	52	m	1	7.5	3.5518	0.31802
L4-L5	60	f	1	7.5	5.1842	0.32003
L4-L5	59	m	1	7.5	7.5476	0.71203
L4-L5	64	m	1	7.5	4.5031	0.49773
L4-L5	31	m	1	7.5	4.8181	0.44165
L4-L5	70	n.a.	1	7.5	5.1943	0.64401
L4-L5	80	m	1	7.5	4.9403	0.46423
L4-L5	31	f	1	7.5	7.0791	1.1057
L4-L5	49	m	1	7.5	3.4647	0.52787
L4-L5	64	m	1	7.5	3.8412	0.34228
L4-L5	68	m	1	7.5	8.5649	1.202
L4-L5	51	f	1	7.5	4.1244	0.38057
L4-L5	73	m	1	7.5	6.4967	0.65661
L4-L5	73	f	1	7.5	7.0366	1.9156
L4-L5	59	f	1	7.5	5.8351	1.0959
L4-L5	56	f	3	7.5	4.6039	0.52618
L4-L5	55	m	3	7.5	5.5073	0.88687
L4-L5	54	m	3	7.5	2.0482	0.11495
L4-L5	55	m	3	7.5	1.864	0.1885
L4-L5	55	m	2	7.5	4.1456	0.5743
L4-L5	57	f	2	7.5	3.2787	0.98396
L4-L5	64	f	2	7.5	6.429	1.379
L4-L5	54	f	2	7.5	5.2445	0.99279
L4-L5	57	f	2	7.5	2.9508	0.37543
L4-L5	68	m	5	7.5	6.9264	2.027
L4-L5	73	m	3	7.5	2.811	0.41869
L4-L5	88	m	3	7.5	5.3075	0.94676
L4-L5	47	m	3	7.5	1.8845	n.a.
L4-L5	60	m	6	7.5	3.043	0.21345
L4-L5	34	m	5	7.5	2.6931	0.4556
L4-L5	57	f	5	7.5	4.7573	0.14034
L4-L5	54	f	5	7.5	8.3964	1.7272
L4-L5	52	f	5	7.5	8.6955	1.5145
L4-L5	56	f	5	7.5	5.3045	1.4769
L4-L5	44	f	5	7.5	2.7928	0.35537
L4-L5	49	m	5	7.5	2.6576	0.34577
L4-L5	48	f	3	7.5	3.6261	0.48266
L4-L5	59	f	5	7.5	5.7614	1.206
L4-L5	36	m	3	7.5	2.2495	0.37949
L4-L5	32	m	3	7.5	2.8226	0.64899
L4-L5	68	f	3	7.5	3.0238	0.426
L4-L5	71	m	3	7.5	2.0956	0.28017
L4-L5	46	m	3	7.5	3.1838	0.84249
L4-L5	58	m	1	7.5	5.0419	0.58891
L4-L5	41	m	1	7.5	1.958	0.075168
L4-L5	55	f	3	7.5	4.4421	0.57227
L4-L5	40	m	3	7.5	3.0377	0.37216
L4-L5	66	m	6	7.5	5.622	1.28
L4-L5	59	m	6	7.5	2.659	0.35435
L4-L5	58	m	6	7.5	0.67906	0.39141
L4-L5	62	m	6	7.5	2.859	0.25823
L4-L5	60	f	6	7.5	3.199	0.44769
L4-L5	63	f	6	7.5	4.6	0.55534
L4-L5	49	m	1	7.5	1.1104	0.9461
L4-L5	26	m	1	7.5	2.0937	1.0291
L4-L5	49	f	1	7.5	1.0254	1.0759
L4-L5	40	m	1	7.5	6.0103	1.3716
L4-L5	54	m	3	7.5	4.5622	1.0156
L4-L5	50	f	3	7.5	5.2542	1.3336
L4-L5	60	f	3	7.5	4.1825	0.33545
L4-L5	86	f	5	7.5	3.4798	1.0434
L4-L5	19	n.a.	1	7.5	4.9699	0.6295
L4-L5	24	f	1	7.5	2.9057	0.068273
L4-L5	33	m	1	7.5	2.4708	n.a.
L5-S1	45	m	4	7.5	5.19	0.725
L5-S1	85	f	4	7.5	2.236	0.235
L5-S1	82	f	4	7.5	1.755	0.078
L5-S1	83	f	4	7.5	2.359	0.451
L5-S1	74	m	4	7.5	2.424	0.339
L5-S1	88	f	4	7.5	5.848	1.525
L5-S1	99	f	4	7.5	2.911	0.217
L5-S1	40	f	1	7.5	4.05	0.797
L5-S1	59	m	1	7.5	5.73	0.534
L5-S1	65	m	1	7.5	8.21	0.663
L5-S1	72	f	1	7.5	7.7	0.874
L5-S1	64	f	1	7.5	4.23	0.506
L5-S1	50	n.a.	1	7.5	6.9	0.553
L5-S1	42	m	3	7.5	3.1	0.79755
L5-S1	65	m	1	7.5	6.99	0.784
L5-S1	54	f	3	7.5	2.8	0.62595
L5-S1	62	f	1	7.5	8.55	1.44
L5-S1	66	f	1	7.5	4.0666	0.74031
L5-S1	37	m	3	7.5	7.7	1.4424
L5-S1	49	f	3	7.5	2	0.31486
L5-S1	49	f	3	7.5	0.3	0.1
L5-S1	50	m	1	7.5	8.4429	0.8917
L5-S1	44	m	3	7.5	1.8	0.54726
L5-S1	61	f	1	7.5	2.037	0.28713
L5-S1	46	f	4	7.5	6.4545	n.a.
L5-S1	56	m	4	7.5	4.2864	0.6
L5-S1	57	m	4	7.5	3.5044	0.34422
L5-S1	56	f	4	7.5	4.487	0.5133
L5-S1	72	m	4	7.5	5.7034	0.80014
L5-S1	60	m	4	7.5	3.9	0.3
L5-S1	53	m	2	7.5	3.8091	1.0033
L5-S1	56	m	2	7.5	1.8656	n.a.
L5-S1	46	f	2	7.5	4.3227	0.24274
L5-S1	57	f	2	7.5	5.9764	1.4779
L5-S1	54	m	2	7.5	4.498	1.1315
L5-S1	43	m	2	7.5	2.7658	0.24848
L5-S1	55	m	2	7.5	2.9686	0.4153
L5-S1	57	f	2	7.5	1.0467	0.11784
L5-S1	64	f	2	7.5	2.7589	0.54757
L5-S1	54	f	2	7.5	3.1398	0.50807
L5-S1	57	f	2	7.5	3.8512	0.43971
L5-S1	68	m	5	7.5	4.4485	0.90733
L5-S1	47	m	3	7.5	4.3894	0.49377
L5-S1	60	m	6	7.5	3.397	0.4709
L5-S1	34	m	5	7.5	4.167	1.0042
L5-S1	57	f	5	7.5	4.3422	0.8511
L5-S1	52	f	5	7.5	4.4889	1.3241
L5-S1	56	f	5	7.5	5.7233	0.73457
L5-S1	44	f	5	7.5	5.1583	0.78417
L5-S1	49	m	5	7.5	3.0748	n.a.
L5-S1	59	f	5	7.5	5.8045	1.0175
L5-S1	72	f	1	7.5	4.4097	0.71907
L5-S1	68	m	1	7.5	4.0267	0.35697
L5-S1	40	m	3	7.5	3.4838	-0.16849
L5-S1	66	m	6	7.5	1.958	0.37712
L5-S1	59	m	6	7.5	3.224	0.53499
L5-S1	58	m	6	7.5	2.291	0.15324
L5-S1	60	f	6	7.5	2.272	0.12715
L5-S1	63	f	6	7.5	4.4	0.56137
L5-S1	86	f	5	7.5	1.1121	0.17904
L5-S1	53	m	1	7.5	4.2114	0.57764

## Sheet: Thoracic data with rib cage
Level	Age in years	Sex	No. of segments	Moment in Nm	Loading plane	ROM in °	NZ in °
T1-T2	55	m	13	5.0	flexion/extension	4.2915	1.8061
T1-T2	57	f	13	5.0	flexion/extension	6.5967	2.8512
T1-T2	57	f	13	5.0	flexion/extension	5.4207	1.7461
T1-T2	52	m	13	5.0	flexion/extension	6.5612	2.2588
T1-T2	40	m	13	5.0	flexion/extension	9.5872	3.2733
T1-T2	57	m	13	5.0	flexion/extension	3.2969	1.1844
T1-T2	55	m	13	5.0	flexion/extension	2.0867	0.50762
T1-T2	57	m	13	5.0	flexion/extension	4.3484	0.76225
T1-T2	54	f	13	5.0	flexion/extension	6.4158	2.0767
T1-T2	55	m	13	5.0	flexion/extension	6.805	1.5882
T1-T2	60	m	13	5.0	flexion/extension	9.4175	5.5109
T1-T2	63	m	13	5.0	flexion/extension	5.2789	1.8373
T1-T2	96	m	13	5.0	flexion/extension	5.3161	1.1013
T1-T2	99	f	13	5.0	flexion/extension	6.8735	3.2824
T1-T2	81	m	13	5.0	flexion/extension	4.9929	1.5747
T1-T2	91	m	13	5.0	flexion/extension	6.2263	1.2961
T1-T2	71	f	13	5.0	flexion/extension	4.4244	1.4276
T1-T2	42	m	13	5.0	flexion/extension	4.3116	1.8428
T1-T2	28	f	13	5.0	flexion/extension	7.0838	3.0535
T1-T2	26	m	13	5.0	flexion/extension	7.8426	6.0045
T1-T2	33	f	13	5.0	flexion/extension	12.2264	7.7239
T1-T2	45	m	13	5.0	flexion/extension	4.8213	2.6201
T1-T2	44	m	13	5.0	flexion/extension	10.7314	6.2213
T2-T3	55	m	13	5.0	flexion/extension	1.8445	0.06637
T2-T3	57	f	13	5.0	flexion/extension	3.6876	1.8971
T2-T3	57	f	13	5.0	flexion/extension	1.228	0.47625
T2-T3	52	m	13	5.0	flexion/extension	4.8876	0.90257
T2-T3	40	m	13	5.0	flexion/extension	5.6506	1.5605
T2-T3	57	m	13	5.0	flexion/extension	2.6316	0.81896
T2-T3	55	m	13	5.0	flexion/extension	2.7816	0.83083
T2-T3	57	m	13	5.0	flexion/extension	0.86311	0.30301
T2-T3	54	f	13	5.0	flexion/extension	3.9453	1.3184
T2-T3	55	m	13	5.0	flexion/extension	0.7726	0.17612
T2-T3	60	m	13	5.0	flexion/extension	4.841	2.0197
T2-T3	63	m	13	5.0	flexion/extension	8.0089	2.4499
T2-T3	96	m	13	5.0	flexion/extension	5.0277	2.1388
T2-T3	99	f	13	5.0	flexion/extension	3.3256	1.5469
T2-T3	81	m	13	5.0	flexion/extension	0.79404	0.61879
T2-T3	91	m	13	5.0	flexion/extension	4.5898	1.2387
T2-T3	71	f	13	5.0	flexion/extension	2.6732	0.57434
T2-T3	42	m	13	5.0	flexion/extension	3.1076	1.2294
T2-T3	28	f	13	5.0	flexion/extension	6.2775	1.6736
T2-T3	26	m	13	5.0	flexion/extension	5.6839	4.3538
T2-T3	33	f	13	5.0	flexion/extension	5.2122	2.738
T2-T3	45	m	13	5.0	flexion/extension	3.6233	2.0804
T2-T3	44	m	13	5.0	flexion/extension	5.0191	0.87938
T3-T4	55	m	13	5.0	flexion/extension	3.1266	1.3145
T3-T4	57	f	13	5.0	flexion/extension	1.7229	0.82083
T3-T4	57	f	13	5.0	flexion/extension	3.3551	0.35268
T3-T4	52	m	13	5.0	flexion/extension	3.147	0.53454
T3-T4	40	m	13	5.0	flexion/extension	1.6821	0.48028
T3-T4	57	m	13	5.0	flexion/extension	0.077477	0.22189
T3-T4	55	m	13	5.0	flexion/extension	1.5214	0.51062
T3-T4	57	m	13	5.0	flexion/extension	0.11699	n.a.
T3-T4	54	f	13	5.0	flexion/extension	0.61581	0.18565
T3-T4	55	m	13	5.0	flexion/extension	1.2047	n.a.
T3-T4	60	m	13	5.0	flexion/extension	2.9996	0.7417
T3-T4	63	m	13	5.0	flexion/extension	2.2852	0.74268
T3-T4	96	m	13	5.0	flexion/extension	4.7784	2.1782
T3-T4	99	f	13	5.0	flexion/extension	2.5901	1.0755
T3-T4	81	m	13	5.0	flexion/extension	0.821	0.48914
T3-T4	91	m	13	5.0	flexion/extension	2.1783	0.46138
T3-T4	71	f	13	5.0	flexion/extension	1.3188	0.4066
T3-T4	42	m	13	5.0	flexion/extension	0.52964	0.060812
T3-T4	28	f	13	5.0	flexion/extension	3.9763	0.97275
T3-T4	26	m	13	5.0	flexion/extension	3.6579	1.4934
T3-T4	33	f	13	5.0	flexion/extension	2.3109	1.6351
T3-T4	45	m	13	5.0	flexion/extension	1.9798	0.92089
T3-T4	44	m	13	5.0	flexion/extension	5.5071	2.9446
T4-T5	55	m	13	5.0	flexion/extension	3.1781	1.1614
T4-T5	57	f	13	5.0	flexion/extension	1.1037	0.42471
T4-T5	57	f	13	5.0	flexion/extension	0.79325	0.34501
T4-T5	52	m	13	5.0	flexion/extension	4.0399	0.4118
T4-T5	40	m	13	5.0	flexion/extension	2.0915	0.77912
T4-T5	57	m	13	5.0	flexion/extension	0.8746	0.41129
T4-T5	55	m	13	5.0	flexion/extension	0.0058807	0.14739
T4-T5	57	m	13	5.0	flexion/extension	0.91112	0.10373
T4-T5	54	f	13	5.0	flexion/extension	0.24987	0.16362
T4-T5	55	m	13	5.0	flexion/extension	3.9923	1.0551
T4-T5	60	m	13	5.0	flexion/extension	2.4871	1.1417
T4-T5	63	m	13	5.0	flexion/extension	2.8913	0.99948
T4-T5	96	m	13	5.0	flexion/extension	1.3485	0.37775
T4-T5	99	f	13	5.0	flexion/extension	2.0076	1.0741
T4-T5	81	m	13	5.0	flexion/extension	0.27329	0.19759
T4-T5	91	m	13	5.0	flexion/extension	0.90729	0.44269
T4-T5	71	f	13	5.0	flexion/extension	1.7522	0.64592
T4-T5	42	m	13	5.0	flexion/extension	1.206	0.61041
T4-T5	28	f	13	5.0	flexion/extension	1.5227	0.74699
T4-T5	26	m	13	5.0	flexion/extension	0.15474	n.a.
T4-T5	33	f	13	5.0	flexion/extension	2.6087	0.80722
T4-T5	45	m	13	5.0	flexion/extension	0.57108	n.a.
T4-T5	44	m	13	5.0	flexion/extension	2.7119	0.76408
T5-T6	55	m	13	5.0	flexion/extension	0.51431	0.3933
T5-T6	57	f	13	5.0	flexion/extension	3.6538	2.9661
T5-T6	57	f	13	5.0	flexion/extension	0.58631	0.26681
T5-T6	52	m	13	5.0	flexion/extension	0.6561	0.7265
T5-T6	40	m	13	5.0	flexion/extension	0.92728	n.a.
T5-T6	57	m	13	5.0	flexion/extension	0.50731	n.a.
T5-T6	55	m	13	5.0	flexion/extension	2.5775	1.1463
T5-T6	57	m	13	5.0	flexion/extension	0.20742	0.18779
T5-T6	54	f	13	5.0	flexion/extension	0.19067	0.2091
T5-T6	55	m	13	5.0	flexion/extension	0.81688	0.14531
T5-T6	60	m	13	5.0	flexion/extension	5.941	1.4312
T5-T6	63	m	13	5.0	flexion/extension	2.4896	0.98826
T5-T6	96	m	13	5.0	flexion/extension	2.8992	1.147
T5-T6	99	f	13	5.0	flexion/extension	0.71848	0.32097
T5-T6	81	m	13	5.0	flexion/extension	0.1785	n.a.
T5-T6	91	m	13	5.0	flexion/extension	1.6733	0.51887
T5-T6	71	f	13	5.0	flexion/extension	4.9154	1.9108
T5-T6	42	m	13	5.0	flexion/extension	1.2953	0.35566
T5-T6	28	f	13	5.0	flexion/extension	0.24768	1.3568
T5-T6	26	m	13	5.0	flexion/extension	4.1533	3.6674
T5-T6	33	f	13	5.0	flexion/extension	2.8838	1.9725
T5-T6	45	m	13	5.0	flexion/extension	2.1466	n.a.
T5-T6	44	m	13	5.0	flexion/extension	1.3507	0.46443
T6-T7	55	m	13	5.0	flexion/extension	5.266	2.841
T6-T7	57	f	13	5.0	flexion/extension	1.3414	1.3711
T6-T7	57	f	13	5.0	flexion/extension	1.204	1.7198
T6-T7	52	m	13	5.0	flexion/extension	0.28414	0.3551
T6-T7	40	m	13	5.0	flexion/extension	4.2923	1.9036
T6-T7	57	m	13	5.0	flexion/extension	1.5114	0.19792
T6-T7	55	m	13	5.0	flexion/extension	2.2925	1.4371
T6-T7	57	m	13	5.0	flexion/extension	1.2624	0.37585
T6-T7	54	f	13	5.0	flexion/extension	0.1459	n.a.
T6-T7	55	m	13	5.0	flexion/extension	6.6488	1.4111
T6-T7	60	m	13	5.0	flexion/extension	0.23718	n.a.
T6-T7	63	m	13	5.0	flexion/extension	1.8659	0.90859
T6-T7	96	m	13	5.0	flexion/extension	2.3056	1.6798
T6-T7	99	f	13	5.0	flexion/extension	1.5102	0.49602
T6-T7	81	m	13	5.0	flexion/extension	0.28486	0.11712
T6-T7	91	m	13	5.0	flexion/extension	0.90319	0.38472
T6-T7	71	f	13	5.0	flexion/extension	0.7649	0.28127
T6-T7	42	m	13	5.0	flexion/extension	0.9767	0.34525
T6-T7	28	f	13	5.0	flexion/extension	1.8781	1.8465
T6-T7	26	m	13	5.0	flexion/extension	0.097977	n.a.
T6-T7	33	f	13	5.0	flexion/extension	2.1071	1.1091
T6-T7	45	m	13	5.0	flexion/extension	0.44138	2.596
T6-T7	44	m	13	5.0	flexion/extension	1.6045	0.77621
T7-T8	55	m	13	5.0	flexion/extension	0.51431	0.37317
T7-T8	57	f	13	5.0	flexion/extension	3.3273	3.4941
T7-T8	57	f	13	5.0	flexion/extension	1.7236	2.426
T7-T8	52	m	13	5.0	flexion/extension	3.9537	0.87048
T7-T8	40	m	13	5.0	flexion/extension	1.6089	0.63355
T7-T8	57	m	13	5.0	flexion/extension	1.5481	0.58868
T7-T8	55	m	13	5.0	flexion/extension	1.5384	0.90323
T7-T8	57	m	13	5.0	flexion/extension	1.1021	0.28479
T7-T8	54	f	13	5.0	flexion/extension	2.5872	1.2656
T7-T8	55	m	13	5.0	flexion/extension	1.0766	0.36999
T7-T8	60	m	13	5.0	flexion/extension	1.6682	1.4675
T7-T8	63	m	13	5.0	flexion/extension	0.77879	0.47428
T7-T8	96	m	13	5.0	flexion/extension	0.7642	0.4138
T7-T8	99	f	13	5.0	flexion/extension	1.491	0.53081
T7-T8	81	m	13	5.0	flexion/extension	0.51006	0.11993
T7-T8	91	m	13	5.0	flexion/extension	2.9133	0.91922
T7-T8	71	f	13	5.0	flexion/extension	2.526	0.88699
T7-T8	42	m	13	5.0	flexion/extension	1.5203	1.6815
T7-T8	28	f	13	5.0	flexion/extension	1.3992	n.a.
T7-T8	26	m	13	5.0	flexion/extension	3.9555	5.7007
T7-T8	33	f	13	5.0	flexion/extension	0.68543	0.59957
T7-T8	45	m	13	5.0	flexion/extension	3.3046	2.7326
T7-T8	44	m	13	5.0	flexion/extension	0.26542	0.13723
T8-T9	55	m	13	5.0	flexion/extension	1.1128	0.7751
T8-T9	57	f	13	5.0	flexion/extension	3.7417	2.9384
T8-T9	57	f	13	5.0	flexion/extension	4.8725	0.31537
T8-T9	52	m	13	5.0	flexion/extension	1.9273	0.61209
T8-T9	40	m	13	5.0	flexion/extension	7.2265	3.7758
T8-T9	57	m	13	5.0	flexion/extension	0.16166	0.29996
T8-T9	55	m	13	5.0	flexion/extension	0.71907	0.49116
T8-T9	57	m	13	5.0	flexion/extension	0.3841	n.a.
T8-T9	54	f	13	5.0	flexion/extension	0.070701	0.60381
T8-T9	55	m	13	5.0	flexion/extension	2.184	0.32024
T8-T9	60	m	13	5.0	flexion/extension	0.53505	n.a.
T8-T9	63	m	13	5.0	flexion/extension	0.66714	0.27219
T8-T9	96	m	13	5.0	flexion/extension	0.96884	0.52704
T8-T9	99	f	13	5.0	flexion/extension	3.1721	2.1859
T8-T9	81	m	13	5.0	flexion/extension	0.0078324	0.53436
T8-T9	91	m	13	5.0	flexion/extension	0.95876	0.49909
T8-T9	71	f	13	5.0	flexion/extension	1.8423	0.79695
T8-T9	42	m	13	5.0	flexion/extension	1.5723	0.94351
T8-T9	28	f	13	5.0	flexion/extension	2.8345	2.7966
T8-T9	26	m	13	5.0	flexion/extension	1.732	0.89866
T8-T9	33	f	13	5.0	flexion/extension	0.0052012	2.606
T8-T9	45	m	13	5.0	flexion/extension	2.4976	1.5004
T8-T9	44	m	13	5.0	flexion/extension	2.6187	1.8745
T9-T10	55	m	13	5.0	flexion/extension	1.061	n.a.
T9-T10	57	f	13	5.0	flexion/extension	0.30282	n.a.
T9-T10	57	f	13	5.0	flexion/extension	1.4	1.2581
T9-T10	52	m	13	5.0	flexion/extension	1.8065	0.51262
T9-T10	40	m	13	5.0	flexion/extension	4.886	2.1584
T9-T10	57	m	13	5.0	flexion/extension	2.9566	1.2218
T9-T10	55	m	13	5.0	flexion/extension	1.7284	0.23679
T9-T10	57	m	13	5.0	flexion/extension	0.82811	0.14877
T9-T10	54	f	13	5.0	flexion/extension	3.4918	1.7694
T9-T10	55	m	13	5.0	flexion/extension	1.9247	0.4812
T9-T10	60	m	13	5.0	flexion/extension	4.1092	1.9869
T9-T10	63	m	13	5.0	flexion/extension	2.3577	1.3295
T9-T10	96	m	13	5.0	flexion/extension	1.4888	0.65404
T9-T10	99	f	13	5.0	flexion/extension	2.1709	1.5891
T9-T10	81	m	13	5.0	flexion/extension	0.010775	n.a.
T9-T10	91	m	13	5.0	flexion/extension	0.80846	0.33297
T9-T10	71	f	13	5.0	flexion/extension	1.0431	0.56146
T9-T10	42	m	13	5.0	flexion/extension	1.9894	1.3318
T9-T10	28	f	13	5.0	flexion/extension	1.7695	0.30239
T9-T10	26	m	13	5.0	flexion/extension	3.8929	5.0162
T9-T10	33	f	13	5.0	flexion/extension	4.5606	3.2046
T9-T10	45	m	13	5.0	flexion/extension	3.2045	2.7292
T9-T10	44	m	13	5.0	flexion/extension	0.24865	0.18082
T10-T11	55	m	13	5.0	flexion/extension	1.2746	0.38977
T10-T11	57	f	13	5.0	flexion/extension	1.53686	0.99256
T10-T11	57	f	13	5.0	flexion/extension	3.8493	1.8667
T10-T11	52	m	13	5.0	flexion/extension	3.2385	0.35311
T10-T11	40	m	13	5.0	flexion/extension	8.3952	4.1154
T10-T11	57	m	13	5.0	flexion/extension	2.9228	0.7959
T10-T11	55	m	13	5.0	flexion/extension	1.6206	0.12408
T10-T11	57	m	13	5.0	flexion/extension	1.4108	0.62054
T10-T11	54	f	13	5.0	flexion/extension	0.25484	n.a.
T10-T11	55	m	13	5.0	flexion/extension	2.2591	0.3928
T10-T11	60	m	13	5.0	flexion/extension	2.3717	0.98656
T10-T11	63	m	13	5.0	flexion/extension	2.3807	1.5831
T10-T11	96	m	13	5.0	flexion/extension	2.7698	1.0607
T10-T11	99	f	13	5.0	flexion/extension	1.0538	0.52502
T10-T11	81	m	13	5.0	flexion/extension	0.58152	0.18671
T10-T11	91	m	13	5.0	flexion/extension	2.0224	0.77083
T10-T11	71	f	13	5.0	flexion/extension	3.0903	1.4545
T10-T11	42	m	13	5.0	flexion/extension	0.095743	0.37086
T10-T11	28	f	13	5.0	flexion/extension	2.4532	3.8263
T10-T11	26	m	13	5.0	flexion/extension	1.1146	n.a.
T10-T11	33	f	13	5.0	flexion/extension	4.2088	3.4323
T10-T11	45	m	13	5.0	flexion/extension	4.3625	4.6071
T10-T11	44	m	13	5.0	flexion/extension	1.6432	1.539
T11-T12	55	m	13	5.0	flexion/extension	1.829	0.95279
T11-T12	57	f	13	5.0	flexion/extension	0.198441	n.a.
T11-T12	57	f	13	5.0	flexion/extension	0.23573	n.a.
T11-T12	52	m	13	5.0	flexion/extension	5.4093	2.4754
T11-T12	40	m	13	5.0	flexion/extension	3.7159	1.4505
T11-T12	57	m	13	5.0	flexion/extension	2.3507	1.05
T11-T12	55	m	13	5.0	flexion/extension	1.9903	0.34243
T11-T12	57	m	13	5.0	flexion/extension	2.3711	0.70455
T11-T12	54	f	13	5.0	flexion/extension	2.0237	1.0448
T11-T12	55	m	13	5.0	flexion/extension	2.1999	0.26741
T11-T12	60	m	13	5.0	flexion/extension	0.78951	-0.02714
T11-T12	63	m	13	5.0	flexion/extension	4.056	2.052
T11-T12	96	m	13	5.0	flexion/extension	2.4023	1.4763
T11-T12	99	f	13	5.0	flexion/extension	7.7747	4.5448
T11-T12	81	m	13	5.0	flexion/extension	1.5397	0.64962
T11-T12	91	m	13	5.0	flexion/extension	2.8261	0.86006
T11-T12	71	f	13	5.0	flexion/extension	3.7054	2.1221
T11-T12	42	m	13	5.0	flexion/extension	1.2788	1.5677
T11-T12	28	f	13	5.0	flexion/extension	5.9073	8.0765
T11-T12	26	m	13	5.0	flexion/extension	2.7006	3.0649
T11-T12	33	f	13	5.0	flexion/extension	3.8226	4.2114
T11-T12	45	m	13	5.0	flexion/extension	3.8957	3.8293
T11-T12	44	m	13	5.0	flexion/extension	1.5008	2.1222
T1-T2	55	m	13	5.0	lateral bending	3.7985	1.8991
T1-T2	57	f	13	5.0	lateral bending	5.2172	2.534
T1-T2	57	f	13	5.0	lateral bending	4.7444	1.7136
T1-T2	52	m	13	5.0	lateral bending	4.7787	1.7409
T1-T2	40	m	13	5.0	lateral bending	6.3298	2.499
T1-T2	57	m	13	5.0	lateral bending	5.2645	1.6221
T1-T2	55	m	13	5.0	lateral bending	1.6028	0.33912
T1-T2	57	m	13	5.0	lateral bending	2.4853	0.57061
T1-T2	54	f	13	5.0	lateral bending	6.6706	2.5762
T1-T2	55	m	13	5.0	lateral bending	5.6428	1.5346
T1-T2	60	m	13	5.0	lateral bending	4.3651	1.41
T1-T2	63	m	13	5.0	lateral bending	6.138	2.8388
T1-T2	96	m	13	5.0	lateral bending	2.3569	0.95777
T1-T2	99	f	13	5.0	lateral bending	4.615	1.941
T1-T2	81	m	13	5.0	lateral bending	4.5807	1.6812
T1-T2	91	m	13	5.0	lateral bending	6.1481	1.8642
T1-T2	71	f	13	5.0	lateral bending	4.5746	2.0985
T1-T2	42	m	13	5.0	lateral bending	2.4977	0.86398
T1-T2	28	f	13	5.0	lateral bending	5.8155	2.9853
T1-T2	26	m	13	5.0	lateral bending	7.0329	3.3223
T1-T2	33	f	13	5.0	lateral bending	8.1796	5.4505
T1-T2	45	m	13	5.0	lateral bending	4.1408	2.0063
T1-T2	44	m	13	5.0	lateral bending	11.1082	5.3116
T2-T3	55	m	13	5.0	lateral bending	1.6478	1.2076
T2-T3	57	f	13	5.0	lateral bending	3.6454	2.0091
T2-T3	57	f	13	5.0	lateral bending	1.8049	0.46508
T2-T3	52	m	13	5.0	lateral bending	3.2749	1.2367
T2-T3	40	m	13	5.0	lateral bending	5.831	2.2922
T2-T3	57	m	13	5.0	lateral bending	5.7598	1.6468
T2-T3	55	m	13	5.0	lateral bending	1.8304	0.25726
T2-T3	57	m	13	5.0	lateral bending	2.7159	0.42514
T2-T3	54	f	13	5.0	lateral bending	4.3693	1.3928
T2-T3	55	m	13	5.0	lateral bending	0.15273	0.079833
T2-T3	60	m	13	5.0	lateral bending	4.8584	1.8527
T2-T3	63	m	13	5.0	lateral bending	5.3538	2.0967
T2-T3	96	m	13	5.0	lateral bending	6.9292	2.3168
T2-T3	99	f	13	5.0	lateral bending	4.5363	1.9644
T2-T3	81	m	13	5.0	lateral bending	2.122	0.35684
T2-T3	91	m	13	5.0	lateral bending	5.0349	1.6627
T2-T3	71	f	13	5.0	lateral bending	4.7187	2.1007
T2-T3	42	m	13	5.0	lateral bending	2.0889	0.90454
T2-T3	28	f	13	5.0	lateral bending	3.8196	1.7287
T2-T3	26	m	13	5.0	lateral bending	5.8254	3.6169
T2-T3	33	f	13	5.0	lateral bending	8.4229	5.5487
T2-T3	45	m	13	5.0	lateral bending	4.0326	1.7559
T2-T3	44	m	13	5.0	lateral bending	3.5397	1.5432
T3-T4	55	m	13	5.0	lateral bending	4.7572	2.6507
T3-T4	57	f	13	5.0	lateral bending	3.7052	2.0839
T3-T4	57	f	13	5.0	lateral bending	2.6979	0.92061
T3-T4	52	m	13	5.0	lateral bending	2.637	0.89314
T3-T4	40	m	13	5.0	lateral bending	3.9252	1.8136
T3-T4	57	m	13	5.0	lateral bending	3.3257	0.64877
T3-T4	55	m	13	5.0	lateral bending	2.2894	0.53561
T3-T4	57	m	13	5.0	lateral bending	1.5318	0.28377
T3-T4	54	f	13	5.0	lateral bending	0.19894	0.10581
T3-T4	55	m	13	5.0	lateral bending	1.5948	0.43398
T3-T4	60	m	13	5.0	lateral bending	5.8663	2.5694
T3-T4	63	m	13	5.0	lateral bending	4.7202	1.9479
T3-T4	96	m	13	5.0	lateral bending	5.0334	1.9378
T3-T4	99	f	13	5.0	lateral bending	3.4842	1.4069
T3-T4	81	m	13	5.0	lateral bending	1.7033	0.31183
T3-T4	91	m	13	5.0	lateral bending	3.5051	1.1295
T3-T4	71	f	13	5.0	lateral bending	3.9361	1.8998
T3-T4	42	m	13	5.0	lateral bending	0.91054	0.41634
T3-T4	28	f	13	5.0	lateral bending	2.7908	1.32
T3-T4	26	m	13	5.0	lateral bending	2.1749	1.2272
T3-T4	33	f	13	5.0	lateral bending	5.2336	3.5628
T3-T4	45	m	13	5.0	lateral bending	2.3518	1.1509
T3-T4	44	m	13	5.0	lateral bending	5.0838	2.3989
T4-T5	55	m	13	5.0	lateral bending	4.1192	2.3642
T4-T5	57	f	13	5.0	lateral bending	2.4124	1.4398
T4-T5	57	f	13	5.0	lateral bending	1.8815	0.48542
T4-T5	52	m	13	5.0	lateral bending	1.9255	0.7173
T4-T5	40	m	13	5.0	lateral bending	3.1973	1.7689
T4-T5	57	m	13	5.0	lateral bending	1.5702	0.38351
T4-T5	55	m	13	5.0	lateral bending	1.6415	0.55505
T4-T5	57	m	13	5.0	lateral bending	1.9618	0.4302
T4-T5	54	f	13	5.0	lateral bending	0.33037	n.a.
T4-T5	55	m	13	5.0	lateral bending	2.0451	0.55039
T4-T5	60	m	13	5.0	lateral bending	4.5625	1.7157
T4-T5	63	m	13	5.0	lateral bending	3.912	1.5615
T4-T5	96	m	13	5.0	lateral bending	0.93852	0.23703
T4-T5	99	f	13	5.0	lateral bending	2.0794	0.83029
T4-T5	81	m	13	5.0	lateral bending	0.9731	0.15417
T4-T5	91	m	13	5.0	lateral bending	2.2318	0.61582
T4-T5	71	f	13	5.0	lateral bending	3.2101	1.7971
T4-T5	42	m	13	5.0	lateral bending	0.58126	0.22135
T4-T5	28	f	13	5.0	lateral bending	1.471	1.1307
T4-T5	26	m	13	5.0	lateral bending	3.2212	1.9267
T4-T5	33	f	13	5.0	lateral bending	2.8962	1.9605
T4-T5	45	m	13	5.0	lateral bending	0.32912	0.28904
T4-T5	44	m	13	5.0	lateral bending	3.0487	1.5996
T5-T6	55	m	13	5.0	lateral bending	3.6019	2.8837
T5-T6	57	f	13	5.0	lateral bending	1.8234	1.156
T5-T6	57	f	13	5.0	lateral bending	1.9205	0.81049
T5-T6	52	m	13	5.0	lateral bending	1.69	0.53893
T5-T6	40	m	13	5.0	lateral bending	3.1125	1.1944
T5-T6	57	m	13	5.0	lateral bending	1.7587	0.42105
T5-T6	55	m	13	5.0	lateral bending	1.7982	0.56309
T5-T6	57	m	13	5.0	lateral bending	1.18	0.17233
T5-T6	54	f	13	5.0	lateral bending	0.57206	0.04987
T5-T6	55	m	13	5.0	lateral bending	0.5604	0.005151
T5-T6	60	m	13	5.0	lateral bending	3.1885	0.93488
T5-T6	63	m	13	5.0	lateral bending	3.54	1.9627
T5-T6	96	m	13	5.0	lateral bending	4.4294	1.9942
T5-T6	99	f	13	5.0	lateral bending	5.1398	1.8182
T5-T6	81	m	13	5.0	lateral bending	0.14864	n.a.
T5-T6	91	m	13	5.0	lateral bending	2.1041	0.73096
T5-T6	71	f	13	5.0	lateral bending	5.8437	3.5473
T5-T6	42	m	13	5.0	lateral bending	0.62234	0.47676
T5-T6	28	f	13	5.0	lateral bending	0.66022	0.2857
T5-T6	26	m	13	5.0	lateral bending	2.1644	0.97668
T5-T6	33	f	13	5.0	lateral bending	2.9427	1.9895
T5-T6	45	m	13	5.0	lateral bending	0.27194	0.17149
T5-T6	44	m	13	5.0	lateral bending	2.6706	1.9603
T6-T7	55	m	13	5.0	lateral bending	1.3716	1.096
T6-T7	57	f	13	5.0	lateral bending	1.6331	1.1661
T6-T7	57	f	13	5.0	lateral bending	1.9704	0.93947
T6-T7	52	m	13	5.0	lateral bending	1.3821	0.33949
T6-T7	40	m	13	5.0	lateral bending	4.0298	2.4198
T6-T7	57	m	13	5.0	lateral bending	0.95074	0.1251
T6-T7	55	m	13	5.0	lateral bending	2.0993	0.59157
T6-T7	57	m	13	5.0	lateral bending	0.67558	0.054984
T6-T7	54	f	13	5.0	lateral bending	0.8429	0.042002
T6-T7	55	m	13	5.0	lateral bending	3.1111	0.98024
T6-T7	60	m	13	5.0	lateral bending	2.8189	0.75335
T6-T7	63	m	13	5.0	lateral bending	3.1978	1.4338
T6-T7	96	m	13	5.0	lateral bending	3.0242	1.2012
T6-T7	99	f	13	5.0	lateral bending	0.45329	0.20484
T6-T7	81	m	13	5.0	lateral bending	0.29585	0.16493
T6-T7	91	m	13	5.0	lateral bending	2.0003	0.70222
T6-T7	71	f	13	5.0	lateral bending	2.0561	0.80981
T6-T7	42	m	13	5.0	lateral bending	0.50784	0.41371
T6-T7	28	f	13	5.0	lateral bending	0.22349	0.64882
T6-T7	26	m	13	5.0	lateral bending	1.7754	1.0446
T6-T7	33	f	13	5.0	lateral bending	2.3625	1.6695
T6-T7	45	m	13	5.0	lateral bending	0.74465	0.68643
T6-T7	44	m	13	5.0	lateral bending	1.4311	0.88217
T7-T8	55	m	13	5.0	lateral bending	2.3112	1.9498
T7-T8	57	f	13	5.0	lateral bending	2.5489	1.8878
T7-T8	57	f	13	5.0	lateral bending	2.0499	0.95725
T7-T8	52	m	13	5.0	lateral bending	1.5723	0.68811
T7-T8	40	m	13	5.0	lateral bending	1.4159	0.45714
T7-T8	57	m	13	5.0	lateral bending	0.53761	0.10205
T7-T8	55	m	13	5.0	lateral bending	1.9628	0.54714
T7-T8	57	m	13	5.0	lateral bending	0.82448	0.23353
T7-T8	54	f	13	5.0	lateral bending	2.201	0.19828
T7-T8	55	m	13	5.0	lateral bending	2.0602	0.76348
T7-T8	60	m	13	5.0	lateral bending	1.8814	0.60232
T7-T8	63	m	13	5.0	lateral bending	0.27293	0.22622
T7-T8	96	m	13	5.0	lateral bending	2.5131	0.8458
T7-T8	99	f	13	5.0	lateral bending	0.23101	0.070321
T7-T8	81	m	13	5.0	lateral bending	0.33927	0.04659
T7-T8	91	m	13	5.0	lateral bending	2.4764	1.1365
T7-T8	71	f	13	5.0	lateral bending	2.7736	1.5598
T7-T8	42	m	13	5.0	lateral bending	0.57617	0.19057
T7-T8	28	f	13	5.0	lateral bending	0.42438	0.54974
T7-T8	26	m	13	5.0	lateral bending	2.027	1.7896
T7-T8	33	f	13	5.0	lateral bending	2.5054	1.7415
T7-T8	45	m	13	5.0	lateral bending	0.53722	0.50548
T7-T8	44	m	13	5.0	lateral bending	2.5337	1.9789
T8-T9	55	m	13	5.0	lateral bending	3.2447	2.8003
T8-T9	57	f	13	5.0	lateral bending	1.5332	1.2647
T8-T9	57	f	13	5.0	lateral bending	2.7128	1.6705
T8-T9	52	m	13	5.0	lateral bending	1.8702	0.57451
T8-T9	40	m	13	5.0	lateral bending	3.5698	2.0761
T8-T9	57	m	13	5.0	lateral bending	0.74947	0.25763
T8-T9	55	m	13	5.0	lateral bending	1.5341	0.35424
T8-T9	57	m	13	5.0	lateral bending	0.98006	0.086102
T8-T9	54	f	13	5.0	lateral bending	0.65097	0.031216
T8-T9	55	m	13	5.0	lateral bending	2.0155	0.47103
T8-T9	60	m	13	5.0	lateral bending	1.3341	0.5258
T8-T9	63	m	13	5.0	lateral bending	1.4231	0.80588
T8-T9	96	m	13	5.0	lateral bending	0.6019	0.19559
T8-T9	99	f	13	5.0	lateral bending	3.4097	1.8324
T8-T9	81	m	13	5.0	lateral bending	1.0965	0.091605
T8-T9	91	m	13	5.0	lateral bending	1.7207	0.78341
T8-T9	71	f	13	5.0	lateral bending	3.1049	1.8577
T8-T9	42	m	13	5.0	lateral bending	0.7817	0.65092
T8-T9	28	f	13	5.0	lateral bending	1.9491	n.a.
T8-T9	26	m	13	5.0	lateral bending	2.3569	2.2337
T8-T9	33	f	13	5.0	lateral bending	1.5081	1.1652
T8-T9	45	m	13	5.0	lateral bending	2.4972	1.9808
T8-T9	44	m	13	5.0	lateral bending	2.3829	1.3491
T9-T10	55	m	13	5.0	lateral bending	2.138	2.0719
T9-T10	57	f	13	5.0	lateral bending	2.0588	2.0089
T9-T10	57	f	13	5.0	lateral bending	2.6421	1.5718
T9-T10	52	m	13	5.0	lateral bending	2.7785	1.1418
T9-T10	40	m	13	5.0	lateral bending	3.7108	2.0111
T9-T10	57	m	13	5.0	lateral bending	1.6974	0.37544
T9-T10	55	m	13	5.0	lateral bending	1.2501	0.30971
T9-T10	57	m	13	5.0	lateral bending	1.3307	0.31437
T9-T10	54	f	13	5.0	lateral bending	4.6025	1.1731
T9-T10	55	m	13	5.0	lateral bending	2.3546	0.71015
T9-T10	60	m	13	5.0	lateral bending	3.2247	1.5912
T9-T10	63	m	13	5.0	lateral bending	3.0832	2.2851
T9-T10	96	m	13	5.0	lateral bending	2.6403	1.5416
T9-T10	99	f	13	5.0	lateral bending	3.4194	1.5215
T9-T10	81	m	13	5.0	lateral bending	0.33103	0.093508
T9-T10	91	m	13	5.0	lateral bending	0.84414	0.12629
T9-T10	71	f	13	5.0	lateral bending	1.4039	0.68506
T9-T10	42	m	13	5.0	lateral bending	2.5692	1.6621
T9-T10	28	f	13	5.0	lateral bending	2.062	1.8831
T9-T10	26	m	13	5.0	lateral bending	3.4503	2.3509
T9-T10	33	f	13	5.0	lateral bending	3.1914	2.5359
T9-T10	45	m	13	5.0	lateral bending	3.813	3.0915
T9-T10	44	m	13	5.0	lateral bending	2.915	2.0862
T10-T11	55	m	13	5.0	lateral bending	1.7324	1.5792
T10-T11	57	f	13	5.0	lateral bending	0.82815	0.62685
T10-T11	57	f	13	5.0	lateral bending	0.24521	0.14066
T10-T11	52	m	13	5.0	lateral bending	3.3981	2.1408
T10-T11	40	m	13	5.0	lateral bending	3.8519	2.0374
T10-T11	57	m	13	5.0	lateral bending	2.4927	0.66693
T10-T11	55	m	13	5.0	lateral bending	2.0594	0.60739
T10-T11	57	m	13	5.0	lateral bending	2.4592	0.83345
T10-T11	54	f	13	5.0	lateral bending	0.85683	0.15623
T10-T11	55	m	13	5.0	lateral bending	2.7461	0.84129
T10-T11	60	m	13	5.0	lateral bending	2.6533	0.87272
T10-T11	63	m	13	5.0	lateral bending	3.4799	2.3071
T10-T11	96	m	13	5.0	lateral bending	3.6745	2.3231
T10-T11	99	f	13	5.0	lateral bending	2.4727	1.2377
T10-T11	81	m	13	5.0	lateral bending	0.18709	-0.041232
T10-T11	91	m	13	5.0	lateral bending	1.953	0.79543
T10-T11	71	f	13	5.0	lateral bending	3.6579	2.2814
T10-T11	42	m	13	5.0	lateral bending	0.73484	0.3274
T10-T11	28	f	13	5.0	lateral bending	3.4472	1.6817
T10-T11	26	m	13	5.0	lateral bending	3.7849	3.2362
T10-T11	33	f	13	5.0	lateral bending	4.7277	4.1403
T10-T11	45	m	13	5.0	lateral bending	4.9219	4.1655
T10-T11	44	m	13	5.0	lateral bending	1.7585	0.45975
T11-T12	55	m	13	5.0	lateral bending	2.9832	3.0062
T11-T12	57	f	13	5.0	lateral bending	4.6283	5.3137
T11-T12	57	f	13	5.0	lateral bending	1.9497	1.0385
T11-T12	52	m	13	5.0	lateral bending	4.7084	2.8807
T11-T12	40	m	13	5.0	lateral bending	3.9929	2.0344
T11-T12	57	m	13	5.0	lateral bending	1.8952	0.63351
T11-T12	55	m	13	5.0	lateral bending	2.3053	0.65313
T11-T12	57	m	13	5.0	lateral bending	1.8067	0.4577
T11-T12	54	f	13	5.0	lateral bending	3.1851	0.74292
T11-T12	55	m	13	5.0	lateral bending	3.1617	0.71331
T11-T12	60	m	13	5.0	lateral bending	3.1917	1.673
T11-T12	63	m	13	5.0	lateral bending	5.3008	3.6199
T11-T12	96	m	13	5.0	lateral bending	3.7873	2.3046
T11-T12	99	f	13	5.0	lateral bending	2.2145	0.84169
T11-T12	81	m	13	5.0	lateral bending	0.82269	0.16359
T11-T12	91	m	13	5.0	lateral bending	2.5	1.0919
T11-T12	71	f	13	5.0	lateral bending	4.1565	2.2459
T11-T12	42	m	13	5.0	lateral bending	2.4554	1.9279
T11-T12	28	f	13	5.0	lateral bending	4.6019	4.4043
T11-T12	26	m	13	5.0	lateral bending	3.7063	3.0648
T11-T12	33	f	13	5.0	lateral bending	3.3262	3.9711
T11-T12	45	m	13	5.0	lateral bending	5.64	4.8624
T11-T12	44	m	13	5.0	lateral bending	2.6578	2.0956
T1-T2	55	m	13	5.0	axial rotation	2.9533	0.43609
T1-T2	57	f	13	5.0	axial rotation	5.7656	0.48007
T1-T2	54	f	13	5.0	axial rotation	5.3993	0.77242
T1-T2	65	f	13	5.0	axial rotation	7.7565	0.36083
T1-T2	50	f	13	5.0	axial rotation	4.1658	0.70858
T1-T2	57	f	13	5.0	axial rotation	4.1338	0.26911
T1-T2	52	m	13	5.0	axial rotation	6.6179	1.0893
T1-T2	40	m	13	5.0	axial rotation	6.6248	0.6725
T1-T2	57	m	13	5.0	axial rotation	5.2014	0.31259
T1-T2	55	m	13	5.0	axial rotation	1.7109	0.41127
T1-T2	57	m	13	5.0	axial rotation	1.4888	0.51067
T1-T2	54	f	13	5.0	axial rotation	4.4089	0.64863
T1-T2	55	m	13	5.0	axial rotation	3.7532	0.73975
T1-T2	60	m	13	5.0	axial rotation	6.2425	0.74241
T1-T2	63	m	13	5.0	axial rotation	5.9232	0.98579
T1-T2	96	m	13	5.0	axial rotation	3.3397	0.62692
T1-T2	99	f	13	5.0	axial rotation	4.7166	0.90265
T1-T2	81	m	13	5.0	axial rotation	1.7868	0.32189
T1-T2	91	m	13	5.0	axial rotation	6.4777	1.0871
T1-T2	71	f	13	5.0	axial rotation	3.5671	0.30703
T1-T2	42	m	13	5.0	axial rotation	2.4498	0.60969
T1-T2	28	f	13	5.0	axial rotation	5.9591	0.80325
T1-T2	26	m	13	5.0	axial rotation	11.0714	0.88272
T1-T2	33	f	13	5.0	axial rotation	8.9525	1.9396
T1-T2	45	m	13	5.0	axial rotation	4.1999	0.51568
T1-T2	44	m	13	5.0	axial rotation	8.8599	1.7014
T2-T3	55	m	13	5.0	axial rotation	3.7756	0.84449
T2-T3	57	f	13	5.0	axial rotation	3.185	0.43675
T2-T3	54	f	13	5.0	axial rotation	3.6549	0.34848
T2-T3	65	f	13	5.0	axial rotation	2.745	0.44228
T2-T3	50	f	13	5.0	axial rotation	3.3414	0.17592
T2-T3	57	f	13	5.0	axial rotation	0.90431	0.17394
T2-T3	52	m	13	5.0	axial rotation	2.8779	0.38963
T2-T3	40	m	13	5.0	axial rotation	4.5397	0.56025
T2-T3	57	m	13	5.0	axial rotation	2.7304	0.23951
T2-T3	55	m	13	5.0	axial rotation	1.1429	0.47165
T2-T3	57	m	13	5.0	axial rotation	0.52958	0.13477
T2-T3	54	f	13	5.0	axial rotation	3.4582	0.50444
T2-T3	55	m	13	5.0	axial rotation	0.13569	n.a.
T2-T3	60	m	13	5.0	axial rotation	3.1251	0.46262
T2-T3	63	m	13	5.0	axial rotation	2.7955	0.3493
T2-T3	96	m	13	5.0	axial rotation	7.7221	1.4113
T2-T3	99	f	13	5.0	axial rotation	3.0575	0.58516
T2-T3	81	m	13	5.0	axial rotation	2.2751	0.26205
T2-T3	91	m	13	5.0	axial rotation	3.1209	0.25802
T2-T3	71	f	13	5.0	axial rotation	5.6053	1.4288
T2-T3	42	m	13	5.0	axial rotation	1.1287	0.27421
T2-T3	28	f	13	5.0	axial rotation	5.4356	0.69007
T2-T3	26	m	13	5.0	axial rotation	4.1195	0.46807
T2-T3	33	f	13	5.0	axial rotation	3.2062	1.0218
T2-T3	45	m	13	5.0	axial rotation	3.5827	0.8891
T2-T3	44	m	13	5.0	axial rotation	4.0793	0.97095
T3-T4	55	m	13	5.0	axial rotation	0.94793	0.67634
T3-T4	57	f	13	5.0	axial rotation	2.2034	0.23029
T3-T4	54	f	13	5.0	axial rotation	1.6594	0.30328
T3-T4	65	f	13	5.0	axial rotation	2.4838	0.49931
T3-T4	50	f	13	5.0	axial rotation	2.0602	0.39267
T3-T4	57	f	13	5.0	axial rotation	1.4012	0.16067
T3-T4	52	m	13	5.0	axial rotation	2.3423	0.41325
T3-T4	40	m	13	5.0	axial rotation	2.3438	0.18913
T3-T4	57	m	13	5.0	axial rotation	1.4391	0.33494
T3-T4	55	m	13	5.0	axial rotation	1.7657	0.16811
T3-T4	57	m	13	5.0	axial rotation	0.38551	0.12138
T3-T4	54	f	13	5.0	axial rotation	0.17583	n.a.
T3-T4	55	m	13	5.0	axial rotation	0.53455	0.21794
T3-T4	60	m	13	5.0	axial rotation	1.3201	n.a.
T3-T4	63	m	13	5.0	axial rotation	1.6255	0.30938
T3-T4	96	m	13	5.0	axial rotation	2.311	1.0691
T3-T4	99	f	13	5.0	axial rotation	3.4163	0.71654
T3-T4	81	m	13	5.0	axial rotation	1.4623	0.50742
T3-T4	91	m	13	5.0	axial rotation	3.2953	0.60372
T3-T4	71	f	13	5.0	axial rotation	1.5617	n.a.
T3-T4	42	m	13	5.0	axial rotation	0.1082	0.17486
T3-T4	28	f	13	5.0	axial rotation	2.1955	1.3958
T3-T4	26	m	13	5.0	axial rotation	0.28338	0.38157
T3-T4	33	f	13	5.0	axial rotation	1.8859	0.62239
T3-T4	45	m	13	5.0	axial rotation	1.0757	0.67959
T3-T4	44	m	13	5.0	axial rotation	2.5237	n.a.
T4-T5	55	m	13	5.0	axial rotation	3.1722	0.48929
T4-T5	57	f	13	5.0	axial rotation	1.8918	0.20327
T4-T5	54	f	13	5.0	axial rotation	2.1815	0.35427
T4-T5	65	f	13	5.0	axial rotation	2.8858	0.63704
T4-T5	50	f	13	5.0	axial rotation	3.1616	0.39784
T4-T5	57	f	13	5.0	axial rotation	0.8883	0.11824
T4-T5	52	m	13	5.0	axial rotation	1.352	0.36475
T4-T5	40	m	13	5.0	axial rotation	2.5793	0.24887
T4-T5	57	m	13	5.0	axial rotation	1.1484	0.19416
T4-T5	55	m	13	5.0	axial rotation	0.54857	0.46546
T4-T5	57	m	13	5.0	axial rotation	1.367	0.1981
T4-T5	54	f	13	5.0	axial rotation	0.30318	0.44515
T4-T5	55	m	13	5.0	axial rotation	1.5488	0.3183
T4-T5	60	m	13	5.0	axial rotation	0.98369	0.22609
T4-T5	63	m	13	5.0	axial rotation	0.65902	0.51334
T4-T5	96	m	13	5.0	axial rotation	2.0606	0.58107
T4-T5	99	f	13	5.0	axial rotation	2.364	0.45867
T4-T5	81	m	13	5.0	axial rotation	1.2349	n.a.
T4-T5	91	m	13	5.0	axial rotation	0.3245	0.10094
T4-T5	71	f	13	5.0	axial rotation	2.7185	0.1571
T4-T5	42	m	13	5.0	axial rotation	1.1088	0.17113
T4-T5	28	f	13	5.0	axial rotation	0.53241	0.39707
T4-T5	26	m	13	5.0	axial rotation	2.1064	0.85882
T4-T5	33	f	13	5.0	axial rotation	0.90555	0.39079
T4-T5	45	m	13	5.0	axial rotation	0.19964	n.a.
T4-T5	44	m	13	5.0	axial rotation	2.7997	1.2393
T5-T6	55	m	13	5.0	axial rotation	1.3573	0.16294
T5-T6	57	f	13	5.0	axial rotation	1.4239	0.10984
T5-T6	54	f	13	5.0	axial rotation	2.0308	0.27413
T5-T6	65	f	13	5.0	axial rotation	2.5259	0.43566
T5-T6	50	f	13	5.0	axial rotation	2.4941	0.11129
T5-T6	57	f	13	5.0	axial rotation	2.1844	0.1942
T5-T6	52	m	13	5.0	axial rotation	0.76566	0.19156
T5-T6	40	m	13	5.0	axial rotation	2.0729	n.a.
T5-T6	57	m	13	5.0	axial rotation	1.7485	0.60197
T5-T6	55	m	13	5.0	axial rotation	1.1896	0.27526
T5-T6	57	m	13	5.0	axial rotation	1.4324	0.35483
T5-T6	54	f	13	5.0	axial rotation	0.45885	n.a.
T5-T6	55	m	13	5.0	axial rotation	1.9526	0.66133
T5-T6	60	m	13	5.0	axial rotation	1.033	0.22377
T5-T6	63	m	13	5.0	axial rotation	2.2159	0.28597
T5-T6	96	m	13	5.0	axial rotation	2.9828	0.63486
T5-T6	99	f	13	5.0	axial rotation	2.8032	0.80725
T5-T6	81	m	13	5.0	axial rotation	0.27301	0.18588
T5-T6	91	m	13	5.0	axial rotation	1.9415	0.31477
T5-T6	71	f	13	5.0	axial rotation	2.4229	0.73628
T5-T6	42	m	13	5.0	axial rotation	0.25457	0.21435
T5-T6	28	f	13	5.0	axial rotation	2.3826	2.1902
T5-T6	26	m	13	5.0	axial rotation	1.1946	0.45648
T5-T6	33	f	13	5.0	axial rotation	2.7077	0.75265
T5-T6	45	m	13	5.0	axial rotation	0.53962	0.27803
T5-T6	44	m	13	5.0	axial rotation	2.1508	1.1534
T6-T7	55	m	13	5.0	axial rotation	3.3359	0.67672
T6-T7	57	f	13	5.0	axial rotation	1.5027	0.32044
T6-T7	54	f	13	5.0	axial rotation	4.124	0.5508
T6-T7	65	f	13	5.0	axial rotation	4.7091	0.51355
T6-T7	50	f	13	5.0	axial rotation	3.6058	0.2098
T6-T7	57	f	13	5.0	axial rotation	1.3181	0.26774
T6-T7	52	m	13	5.0	axial rotation	2.5614	0.3821
T6-T7	40	m	13	5.0	axial rotation	2.3909	0.56885
T6-T7	57	m	13	5.0	axial rotation	1.4665	0.22231
T6-T7	55	m	13	5.0	axial rotation	2.4087	0.38825
T6-T7	57	m	13	5.0	axial rotation	1.1031	0.38375
T6-T7	54	f	13	5.0	axial rotation	0.53542	0.14808
T6-T7	55	m	13	5.0	axial rotation	3.8056	0.90687
T6-T7	60	m	13	5.0	axial rotation	1.0908	0.37602
T6-T7	63	m	13	5.0	axial rotation	0.27961	0.64804
T6-T7	96	m	13	5.0	axial rotation	4.4768	1.4232
T6-T7	99	f	13	5.0	axial rotation	3.3241	0.86773
T6-T7	81	m	13	5.0	axial rotation	1.0667	0.37031
T6-T7	91	m	13	5.0	axial rotation	2.4169	0.50075
T6-T7	71	f	13	5.0	axial rotation	4.245	0.7807
T6-T7	42	m	13	5.0	axial rotation	0.92642	n.a.
T6-T7	28	f	13	5.0	axial rotation	1.0601	0.80029
T6-T7	26	m	13	5.0	axial rotation	1.8233	1.9498
T6-T7	33	f	13	5.0	axial rotation	3.2294	0.67294
T6-T7	45	m	13	5.0	axial rotation	1.7001	1.1467
T6-T7	44	m	13	5.0	axial rotation	1.7547	1.1173
T7-T8	55	m	13	5.0	axial rotation	1.1185	0.72061
T7-T8	57	f	13	5.0	axial rotation	1.4196	n.a.
T7-T8	54	f	13	5.0	axial rotation	3.6928	0.39248
T7-T8	65	f	13	5.0	axial rotation	3.8974	0.49524
T7-T8	50	f	13	5.0	axial rotation	3.8743	0.24412
T7-T8	57	f	13	5.0	axial rotation	2.4374	0.15641
T7-T8	52	m	13	5.0	axial rotation	2.4635	0.24632
T7-T8	40	m	13	5.0	axial rotation	2.5066	0.43784
T7-T8	57	m	13	5.0	axial rotation	0.38696	0.11676
T7-T8	55	m	13	5.0	axial rotation	2.5663	0.50374
T7-T8	57	m	13	5.0	axial rotation	1.7186	0.19125
T7-T8	54	f	13	5.0	axial rotation	2.7082	0.11858
T7-T8	55	m	13	5.0	axial rotation	2.9633	0.50765
T7-T8	60	m	13	5.0	axial rotation	3.271	0.44103
T7-T8	63	m	13	5.0	axial rotation	4.4077	0.39717
T7-T8	96	m	13	5.0	axial rotation	1.1739	0.34923
T7-T8	99	f	13	5.0	axial rotation	0.91407	0.36387
T7-T8	81	m	13	5.0	axial rotation	0.85482	0.4098
T7-T8	91	m	13	5.0	axial rotation	3.7113	0.75375
T7-T8	71	f	13	5.0	axial rotation	2.7183	0.49604
T7-T8	42	m	13	5.0	axial rotation	0.35208	0.65506
T7-T8	28	f	13	5.0	axial rotation	4.4	0.50017
T7-T8	26	m	13	5.0	axial rotation	4.6203	1.4612
T7-T8	33	f	13	5.0	axial rotation	2.3317	0.9802
T7-T8	45	m	13	5.0	axial rotation	1.1165	n.a.
T7-T8	44	m	13	5.0	axial rotation	1.1684	n.a.
T8-T9	55	m	13	5.0	axial rotation	5.7137	1.6099
T8-T9	57	f	13	5.0	axial rotation	1.1683	0.17671
T8-T9	54	f	13	5.0	axial rotation	5.2338	1.0518
T8-T9	65	f	13	5.0	axial rotation	6.3583	0.61944
T8-T9	50	f	13	5.0	axial rotation	5.8685	0.83833
T8-T9	57	f	13	5.0	axial rotation	3.4218	0.64153
T8-T9	52	m	13	5.0	axial rotation	3.5828	0.75914
T8-T9	40	m	13	5.0	axial rotation	2.5118	n.a.
T8-T9	57	m	13	5.0	axial rotation	1.2858	0.1455
T8-T9	55	m	13	5.0	axial rotation	2.9293	0.14418
T8-T9	57	m	13	5.0	axial rotation	2.2855	0.2908
T8-T9	54	f	13	5.0	axial rotation	0.11827	0.17586
T8-T9	55	m	13	5.0	axial rotation	3.0148	0.68762
T8-T9	60	m	13	5.0	axial rotation	2.0392	0.24385
T8-T9	63	m	13	5.0	axial rotation	2.6613	0.50088
T8-T9	96	m	13	5.0	axial rotation	1.56275	0.3736
T8-T9	99	f	13	5.0	axial rotation	4.8425	1.9367
T8-T9	81	m	13	5.0	axial rotation	0.65215	0.3454
T8-T9	91	m	13	5.0	axial rotation	3.1751	0.7866
T8-T9	71	f	13	5.0	axial rotation	4.7556	0.92381
T8-T9	42	m	13	5.0	axial rotation	2.4591	0.58824
T8-T9	28	f	13	5.0	axial rotation	6.9379	0.56483
T8-T9	26	m	13	5.0	axial rotation	6.9555	0.79263
T8-T9	33	f	13	5.0	axial rotation	3.3925	1.7346
T8-T9	45	m	13	5.0	axial rotation	4.3226	0.90773
T8-T9	44	m	13	5.0	axial rotation	4.7704	0.38027
T9-T10	55	m	13	5.0	axial rotation	5.0202	0.93585
T9-T10	57	f	13	5.0	axial rotation	3.9453	0.89294
T9-T10	54	f	13	5.0	axial rotation	5.7052	0.83425
T9-T10	65	f	13	5.0	axial rotation	7.4292	1.2666
T9-T10	50	f	13	5.0	axial rotation	5.8752	0.51262
T9-T10	57	f	13	5.0	axial rotation	2.9093	0.082462
T9-T10	52	m	13	5.0	axial rotation	5.3432	0.64224
T9-T10	40	m	13	5.0	axial rotation	2.5163	0.23403
T9-T10	57	m	13	5.0	axial rotation	2.5909	0.42657
T9-T10	55	m	13	5.0	axial rotation	2.3781	0.25145
T9-T10	57	m	13	5.0	axial rotation	2.2631	0.37198
T9-T10	54	f	13	5.0	axial rotation	6.1572	0.47301
T9-T10	55	m	13	5.0	axial rotation	3.4189	0.61252
T9-T10	60	m	13	5.0	axial rotation	3.8956	0.32086
T9-T10	63	m	13	5.0	axial rotation	4.1852	1.0738
T9-T10	96	m	13	5.0	axial rotation	5.3575	1.1097
T9-T10	99	f	13	5.0	axial rotation	3.7945	1.4513
T9-T10	81	m	13	5.0	axial rotation	0.16291	0.080061
T9-T10	91	m	13	5.0	axial rotation	1.1448	n.a.
T9-T10	71	f	13	5.0	axial rotation	2.0965	0.31527
T9-T10	42	m	13	5.0	axial rotation	3.7369	0.24048
T9-T10	28	f	13	5.0	axial rotation	4.09	0.89588
T9-T10	26	m	13	5.0	axial rotation	8.8527	3.6332
T9-T10	33	f	13	5.0	axial rotation	6.3983	1.4845
T9-T10	45	m	13	5.0	axial rotation	4.569	2.7263
T9-T10	44	m	13	5.0	axial rotation	1.6975	0.99728
T10-T11	55	m	13	5.0	axial rotation	3.2312	-0.040305
T10-T11	57	f	13	5.0	axial rotation	3.2189	0.13472
T10-T11	54	f	13	5.0	axial rotation	5.4952	0.62505
T10-T11	65	f	13	5.0	axial rotation	6.0747	0.62663
T10-T11	50	f	13	5.0	axial rotation	5.0218	0.42567
T10-T11	57	f	13	5.0	axial rotation	0.45664	0.074911
T10-T11	52	m	13	5.0	axial rotation	5.6576	0.61456
T10-T11	40	m	13	5.0	axial rotation	2.5209	0.29703
T10-T11	57	m	13	5.0	axial rotation	2.7792	0.092792
T10-T11	55	m	13	5.0	axial rotation	2.1021	0.19822
T10-T11	57	m	13	5.0	axial rotation	3.7086	0.53099
T10-T11	54	f	13	5.0	axial rotation	0.40486	0.24511
T10-T11	55	m	13	5.0	axial rotation	4.1731	0.77154
T10-T11	60	m	13	5.0	axial rotation	3.7406	0.2321
T10-T11	63	m	13	5.0	axial rotation	3.2784	0.43515
T10-T11	96	m	13	5.0	axial rotation	4.1791	1.0775
T10-T11	99	f	13	5.0	axial rotation	2.3999	1.1515
T10-T11	81	m	13	5.0	axial rotation	0.24027	0.21689
T10-T11	91	m	13	5.0	axial rotation	2.8837	0.3301
T10-T11	71	f	13	5.0	axial rotation	4.6725	0.8931
T10-T11	42	m	13	5.0	axial rotation	1.3601	0.94574
T10-T11	28	f	13	5.0	axial rotation	7.8049	1.4755
T10-T11	26	m	13	5.0	axial rotation	5.252	2.0409
T10-T11	33	f	13	5.0	axial rotation	6.5205	1.8699
T10-T11	45	m	13	5.0	axial rotation	7.8374	2.4727
T10-T11	44	m	13	5.0	axial rotation	6.6698	n.a.
T11-T12	55	m	13	5.0	axial rotation	1.361	0.14909
T11-T12	57	f	13	5.0	axial rotation	4.7513	0.2284
T11-T12	54	f	13	5.0	axial rotation	2.8951	0.32527
T11-T12	65	f	13	5.0	axial rotation	4.0437	0.46159
T11-T12	50	f	13	5.0	axial rotation	1.9855	0.099942
T11-T12	57	f	13	5.0	axial rotation	2.2905	0.44248
T11-T12	52	m	13	5.0	axial rotation	8.0407	1.0965
T11-T12	40	m	13	5.0	axial rotation	2.5255	0.50806
T11-T12	57	m	13	5.0	axial rotation	1.7071	0.033669
T11-T12	55	m	13	5.0	axial rotation	2.063	0.2453
T11-T12	57	m	13	5.0	axial rotation	1.797	0.28859
T11-T12	54	f	13	5.0	axial rotation	2.6547	0.31223
T11-T12	55	m	13	5.0	axial rotation	3.2399	0.304
T11-T12	60	m	13	5.0	axial rotation	5.7284	0.76266
T11-T12	63	m	13	5.0	axial rotation	3.4173	0.9361
T11-T12	96	m	13	5.0	axial rotation	5.8654	1.5924
T11-T12	99	f	13	5.0	axial rotation	1.9383	0.3373
T11-T12	81	m	13	5.0	axial rotation	0.80572	0.34752
T11-T12	91	m	13	5.0	axial rotation	2.0718	0.45471
T11-T12	71	f	13	5.0	axial rotation	3.3019	0.80938
T11-T12	42	m	13	5.0	axial rotation	2.753	0.53814
T11-T12	28	f	13	5.0	axial rotation	9.5725	2.2253
T11-T12	26	m	13	5.0	axial rotation	3.3957	0.73033
T11-T12	33	f	13	5.0	axial rotation	2.0571	0.44629
T11-T12	45	m	13	5.0	axial rotation	2.2852	1.1499
T11-T12	44	m	13	5.0	axial rotation	1.3486	n.a.

## Sheet: Evaluated data
Flexion/extension									Lateral bending									Axial rotation
Segment	Moment in Nm	n	Median ROM	MAD ROM	Median NZ	MAD NZ	Median ROM with rib cage		Segment	Moment in Nm	n	Median ROM	MAD ROM	Median NZ	MAD NZ	Median ROM with rib cage		Segment	Moment in Nm	n	Median ROM	MAD ROM	Median NZ	MAD NZ	Median ROM with rib cage
C1-C2	2.5	11	15.6	3.8	12.2	2.1			C1-C2	2.5	10	5.3	2.1	4.1	2.3			C1-C2	2.5	11	46.8	13.3	16.7	3.1
C2-C3	2.5	26	8.5	2.4	3.4	1.5			C2-C3	2.5	25	10.1	3.2	3.8	1.6			C2-C3	2.5	22	7.8	2	1.5	0.6
C3-C4	2.5	11	8.1	2	7.8	1.6			C3-C4	2.5	11	5.9	2	3.8	1.2			C3-C4	2.5	12	9.4	4.3	0.9	0.5
C4-C5	2.5	39	13.2	2.4	6.1	2			C4-C5	2.5	41	9.7	2.9	4.6	1.5			C4-C5	2.5	40	11.5	2.1	2.7	1.2
C5-C6	2.5	13	9.5	3.7	6.7	2.5			C5-C6	2.5	13	4.2	2.2	3	1.7			C5-C6	2.5	13	7.9	3.5	1.4	0.8
C6-C7	2.5	32	12.5	2.5	5.7	2.6			C6-C7	2.5	33	8	2	2.7	1			C6-C7	2.5	31	5.3	1	0.7	0.3
C7-T1	2.5	6	7.1	1.5	3.6	1.1			C7-T1	2.5	6	6.6	1.9	2.6	1.1			C7-T1	2.5	6	4.7	0.8	1	0.5
T1-T2	5	14	8.2	2.8	3	1.1	6.2		T1-T2	5	14	8.3	1.5	3.1	1.1	4.8		T1-T2	5	13	8.4	1.8	1.7	0.4	5
T2-T3	5	7	4.4	3	1.7	1	3.7		T2-T3	5	7	8.8	0.9	2.3	0.6	4		T2-T3	5	7	7	3.4	1.4	0.9	3.2
T3-T4	5	14	4.9	1.4	1.3	0.6	2.2		T3-T4	5	13	6.5	0.7	2	0.5	3.3		T3-T4	5	14	7.9	1.4	1.6	0.4	1.6
T4-T5	5	7	4.9	1	1.6	0	1.3		T4-T5	5	8	8.9	1.1	2.9	0.6	2		T4-T5	5	8	8.9	1.4	2.1	0.6	1.4
T5-T6	5	14	4.6	1.1	1.1	0.4	1.3		T5-T6	5	14	6.4	1.2	1.6	0.6	1.9		T5-T6	5	13	8.7	1.9	1.7	0.5	1.9
T6-T7	5	11	5.3	0.6	1.9	0.9	1.3		T6-T7	5	11	7.8	0.9	2.6	0.5	1.6		T6-T7	5	11	9.3	1	1.7	0.2	2.1
T7-T8	5	16	4.1	0.8	1.3	0.4	1.5		T7-T8	5	16	5	1.8	1.2	0.4	2		T7-T8	5	15	7.5	1.2	1.4	0.3	2.5
T8-T9	5	6	4.7	0.9	1.3	0.4	1.6		T8-T9	5	6	6	0.5	1.3	0.1	1.7		T8-T9	5	6	7.2	0.7	1.3	0.2	3.3
T9-T10	5	14	3.9	1.1	1.2	0.5	1.8		T9-T10	5	14	5.1	2	1.4	0.5	2.6		T9-T10	5	14	6.5	1.2	1.2	0.3	3.9
T10-T11	5	12	4.6	1.3	0.9	0.5	2.3		T10-T11	5	12	6.1	1.2	1.2	0.1	2.5		T10-T11	5	12	5.9	1.1	0.7	0.4	3.7
T11-T12	5	14	4	1.6	0.7	0.3	2.4		T11-T12	5	14	5.3	1.3	1	0.5	3.2		T11-T12	5	14	4.6	1.2	0.5	0.2	2.6
T12-L1	7.5	13	5.6	2.3	0.6	0.2			T12-L1	7.5	14	4.8	3	0.7	0.5			T12-L1	7.5	12	2.1	1	0.2	0.1
L1-L2	7.5	38	6.4	1.4	1	0.4			L1-L2	7.5	39	7.3	1.6	1.2	0.4			L1-L2	7.5	37	2.4	0.8	0.2	0.1
L2-L3	7.5	165	8.4	1.6	1.5	0.5			L2-L3	7.5	166	9.5	1.8	1.5	0.6			L2-L3	7.5	165	4	1.2	0.5	0.2
L3-L4	7.5	93	7.8	1.3	1.5	0.6			L3-L4	7.5	92	9.1	1.7	1.7	0.6			L3-L4	7.5	94	3	1.3	0.4	0.2
L4-L5	7.5	216	10.3	1.7	2.3	0.9			L4-L5	7.5	224	9.5	1.8	1.8	0.6			L4-L5	7.5	221	4.6	1.2	0.6	0.3
L5-S1	7.5	65	10.8	3.2	2.9	1			L5-S1	7.5	61	6.4	2.1	1.6	0.8			L5-S1	7.5	61	4	1.3	0.5	0.2
